# Supplementary material for: Porcine circovirus 2 (PCV-2) genotype update and proposal of a new genotyping methodology
Source: PLoS One. 2018 Dec 6;13(12):e0208585. doi: 10.1371/journal.pone.0208585 (PMC6283538; doi:10.1371/journal.pone.0208585)
Supplement: S1 Table — List of ORF2 sequences classified according to the respective cluster and genotype (when present). Additional metadata including collection date, host and continent are reported. (XLSX) [file pone.0208585.s004.xlsx]

## Sheet: All_seq_Cluster_data
Name	Cluster	Acc	Virus	Continent	Year	Host	Genotype
Cluster11|AB361567.1|Porcine_circovirus_2|Japan|NA|2007	Cluster11	AB361567.1	Porcine_circovirus_2	Asia	2007	NA	PCV-2b
Cluster11|AB361569.1|Porcine_circovirus_2|Japan|NA|2007	Cluster11	AB361569.1	Porcine_circovirus_2	Asia	2007	NA	PCV-2b
Cluster11|AB361585.1|Porcine_circovirus_2|Japan|NA|2007	Cluster11	AB361585.1	Porcine_circovirus_2	Asia	2007	NA	PCV-2b
Cluster11|AB462382.1|Porcine_circovirus_2|Japan:Chiba|NA|NA	Cluster11	AB462382.1	Porcine_circovirus_2	Asia	NA	NA	PCV-2b
Cluster11|AB462387.1|Porcine_circovirus_2|Japan:Chiba|NA|NA	Cluster11	AB462387.1	Porcine_circovirus_2	Asia	NA	NA	PCV-2b
Cluster11|AB462389.1|Porcine_circovirus_2|Japan:Miyazaki|NA|NA	Cluster11	AB462389.1	Porcine_circovirus_2	Asia	NA	NA	PCV-2b
Cluster11|AB462391.1|Porcine_circovirus_2|Japan:Miyazaki|NA|NA	Cluster11	AB462391.1	Porcine_circovirus_2	Asia	NA	NA	PCV-2b
Cluster11|AB512135.1|Porcine_circovirus_2|Japan|NA|2007	Cluster11	AB512135.1	Porcine_circovirus_2	Asia	2007	NA	PCV-2b
Cluster11|AB512136.1|Porcine_circovirus_2|Japan|NA|2007	Cluster11	AB512136.1	Porcine_circovirus_2	Asia	2007	NA	PCV-2b
Cluster11|AB361575.1|Porcine_circovirus_2|Japan|NA|2007	Cluster11	AB361575.1	Porcine_circovirus_2	Asia	2007	NA	PCV-2b
Cluster11|AB512137.1|Porcine_circovirus_2|Japan|NA|2007	Cluster11	AB512137.1	Porcine_circovirus_2	Asia	2007	NA	PCV-2b
Cluster11|AB512138.1|Porcine_circovirus_2|Japan|NA|2007	Cluster11	AB512138.1	Porcine_circovirus_2	Asia	2007	NA	PCV-2b
Cluster11|AB512139.1|Porcine_circovirus_2|Japan|NA|2007	Cluster11	AB512139.1	Porcine_circovirus_2	Asia	2007	NA	PCV-2b
Cluster11|AB512140.1|Porcine_circovirus_2|Japan|NA|2007	Cluster11	AB512140.1	Porcine_circovirus_2	Asia	2007	NA	PCV-2b
Cluster11|AF055394.1|Porcine_circovirus_2|France|Sus scrofa|NA	Cluster11	AF055394.1	Porcine_circovirus_2	Europe	NA	Sus scrofa	PCV-2b
Cluster11|AF201311.1|Porcine_circovirus_2|France|NA|NA	Cluster11	AF201311.1	Porcine_circovirus_2	Europe	NA	NA	PCV-2b
Cluster11|AY122275.1|Porcine_circovirus_2|NA|NA|NA	Cluster11	AY122275.1	Porcine_circovirus_2		NA	NA	PCV-2b
Cluster11|AJ293869.1|Porcine_circovirus_2|United Kingdom:UK|NA|NA	Cluster11	AJ293869.1	Porcine_circovirus_2	Europe	NA	NA	PCV-2b
Cluster11|AJ623306.1|synthetic_construct|NA|NA|NA	Cluster11	AJ623306.1	synthetic_construct		NA	NA	PCV-2b
Cluster11|AM086384.1|Porcine_circovirus_2|NA|NA|NA	Cluster11	AM086384.1	Porcine_circovirus_2		NA	NA	PCV-2b
Cluster11|AY177626.1|Porcine_circovirus_2|China: Guangdong|NA|NA	Cluster11	AY177626.1	Porcine_circovirus_2	Asia	NA	NA	PCV-2b
Cluster11|AY181945.1|Porcine_circovirus_2|NA|NA|NA	Cluster11	AY181945.1	Porcine_circovirus_2		NA	NA	PCV-2b
Cluster11|AY256457.1|Porcine_circovirus_2|Hungary|NA|NA	Cluster11	AY256457.1	Porcine_circovirus_2	Europe	NA	NA	PCV-2b
Cluster11|AY256460.1|Porcine_circovirus_2|Hungary|NA|NA	Cluster11	AY256460.1	Porcine_circovirus_2	Europe	NA	NA	PCV-2b
Cluster11|AY288133.1|Porcine_circovirus_2|NA|NA|NA	Cluster11	AY288133.1	Porcine_circovirus_2		NA	NA	PCV-2b
Cluster11|AY288134.1|Porcine_circovirus_2|NA|NA|NA	Cluster11	AY288134.1	Porcine_circovirus_2		NA	NA	PCV-2b
Cluster11|AY291316.1|Porcine_circovirus_2|China: Qing Dao|NA|NA	Cluster11	AY291316.1	Porcine_circovirus_2	Asia	NA	NA	PCV-2b
Cluster11|EF565356.1|Porcine_circovirus_2|Denmark|NA|NA	Cluster11	EF565356.1	Porcine_circovirus_2	Europe	NA	NA	PCV-2b
Cluster11|EF565367.1|Porcine_circovirus_2|Denmark|NA|NA	Cluster11	EF565367.1	Porcine_circovirus_2	Europe	NA	NA	PCV-2b
Cluster11|AY294310.1|Porcine_circovirus_2|NA|NA|NA	Cluster11	AY294310.1	Porcine_circovirus_2		NA	NA	PCV-2b
Cluster11|AY321982.1|Porcine_circovirus_2|NA|NA|NA	Cluster11	AY321982.1	Porcine_circovirus_2		NA	NA	PCV-2b
Cluster11|AY321983.1|Porcine_circovirus_2|NA|NA|NA	Cluster11	AY321983.1	Porcine_circovirus_2		NA	NA	PCV-2b
Cluster11|AY321985.1|Porcine_circovirus_2|NA|NA|NA	Cluster11	AY321985.1	Porcine_circovirus_2		NA	NA	PCV-2b
Cluster11|EU547456.1|Porcine_circovirus_2|NA|Sus scrofa|NA	Cluster11	EU547456.1	Porcine_circovirus_2		NA	Sus scrofa	PCV-2b
Cluster11|AF055393.1|Porcine_circovirus_2|France|Sus scrofa|NA	Cluster11	AF055393.1	Porcine_circovirus_2	Europe	NA	Sus scrofa	PCV-2b
Cluster11|EF565357.1|Porcine_circovirus_2|Denmark|NA|NA	Cluster11	EF565357.1	Porcine_circovirus_2	Europe	NA	NA	PCV-2b
Cluster11|AY321986.1|Porcine_circovirus_2|NA|NA|NA	Cluster11	AY321986.1	Porcine_circovirus_2		NA	NA	PCV-2b
Cluster11|AY321984.1|Porcine_circovirus_2|NA|NA|NA	Cluster11	AY321984.1	Porcine_circovirus_2		NA	NA	PCV-2b
Cluster11|AY321987.1|Porcine_circovirus_2|NA|NA|NA	Cluster11	AY321987.1	Porcine_circovirus_2		NA	NA	PCV-2b
Cluster11|AY321988.1|Porcine_circovirus_2|NA|NA|NA	Cluster11	AY321988.1	Porcine_circovirus_2		NA	NA	PCV-2b
Cluster11|AY321989.1|Porcine_circovirus_2|NA|NA|NA	Cluster11	AY321989.1	Porcine_circovirus_2		NA	NA	PCV-2b
Cluster11|AY321991.1|Porcine_circovirus_2|NA|NA|NA	Cluster11	AY321991.1	Porcine_circovirus_2		NA	NA	PCV-2b
Cluster11|AY321992.1|Porcine_circovirus_2|NA|NA|NA	Cluster11	AY321992.1	Porcine_circovirus_2		NA	NA	PCV-2b
Cluster11|AY321993.1|Porcine_circovirus_2|NA|NA|NA	Cluster11	AY321993.1	Porcine_circovirus_2		NA	NA	PCV-2b
Cluster11|AY321994.1|Porcine_circovirus_2|NA|NA|NA	Cluster11	AY321994.1	Porcine_circovirus_2		NA	NA	PCV-2b
Cluster11|AY321996.1|Porcine_circovirus_2|NA|NA|NA	Cluster11	AY321996.1	Porcine_circovirus_2		NA	NA	PCV-2b
Cluster11|AY321998.1|Porcine_circovirus_2|NA|NA|NA	Cluster11	AY321998.1	Porcine_circovirus_2		NA	NA	PCV-2b
Cluster11|AY321999.1|Porcine_circovirus_2|NA|NA|NA	Cluster11	AY321999.1	Porcine_circovirus_2		NA	NA	PCV-2b
Cluster11|AY322001.1|Porcine_circovirus_2|NA|NA|NA	Cluster11	AY322001.1	Porcine_circovirus_2		NA	NA	PCV-2b
Cluster11|AY322003.1|Porcine_circovirus_2|NA|NA|NA	Cluster11	AY322003.1	Porcine_circovirus_2		NA	NA	PCV-2b
Cluster11|AY391729.1|Porcine_circovirus_2|China: Zhejiang|pig|NA	Cluster11	AY391729.1	Porcine_circovirus_2	Asia	NA	Sus scrofa	PCV-2b
Cluster11|AY424404.1|Porcine_circovirus_2|NA|NA|NA	Cluster11	AY424404.1	Porcine_circovirus_2		NA	NA	PCV-2b
Cluster11|AY484408.1|Porcine_circovirus_2|Netherlands|NA|NA	Cluster11	AY484408.1	Porcine_circovirus_2	Europe	NA	NA	PCV-2b
Cluster11|AY484412.1|Porcine_circovirus_2|Netherlands|NA|NA	Cluster11	AY484412.1	Porcine_circovirus_2	Europe	NA	NA	PCV-2b
Cluster11|AY484415.1|Porcine_circovirus_2|Netherlands|NA|NA	Cluster11	AY484415.1	Porcine_circovirus_2	Europe	NA	NA	PCV-2b
Cluster11|AY536756.1|Porcine_circovirus_2|China: Zhejiang|pig|NA	Cluster11	AY536756.1	Porcine_circovirus_2	Asia	NA	Sus scrofa	PCV-2b
Cluster11|EU503032.1|Porcine_circovirus_2|NA|NA|NA	Cluster11	EU503032.1	Porcine_circovirus_2		NA	NA	PCV-2b
Cluster11|AY539828.1|Porcine_circovirus_2|NA|NA|NA	Cluster11	AY539828.1	Porcine_circovirus_2		NA	NA	PCV-2b
Cluster11|AY596822.1|Porcine_circovirus_2|China|NA|NA	Cluster11	AY596822.1	Porcine_circovirus_2	Asia	NA	NA	PCV-2b
Cluster11|AY596823.1|Porcine_circovirus_2|China|NA|NA	Cluster11	AY596823.1	Porcine_circovirus_2	Asia	NA	NA	PCV-2b
Cluster11|AY613854.1|Porcine_circovirus_2|China|pig|NA	Cluster11	AY613854.1	Porcine_circovirus_2	Asia	NA	Sus scrofa	PCV-2b
Cluster11|AY613906.1|Porcine_circovirus_2|China|NA|NA	Cluster11	AY613906.1	Porcine_circovirus_2	Asia	NA	NA	PCV-2b
Cluster11|AY678532.1|Porcine_circovirus_2|China: Zhejiang|pig|NA	Cluster11	AY678532.1	Porcine_circovirus_2	Asia	NA	Sus scrofa	PCV-2b
Cluster11|AY682992.1|Porcine_circovirus_2|China: Conghua, Guangdong|NA|NA	Cluster11	AY682992.1	Porcine_circovirus_2	Asia	NA	NA	PCV-2b
Cluster11|AY682993.1|Porcine_circovirus_2|China: Dongguan, Guangdong|NA|NA	Cluster11	AY682993.1	Porcine_circovirus_2	Asia	NA	NA	PCV-2b
Cluster11|AY682995.1|Porcine_circovirus_2|China: Qingyuan, Guangdong|NA|NA	Cluster11	AY682995.1	Porcine_circovirus_2	Asia	NA	NA	PCV-2b
Cluster11|AY682997.1|Porcine_circovirus_2|China: Guangzhou, Guangdong|NA|NA	Cluster11	AY682997.1	Porcine_circovirus_2	Asia	NA	NA	PCV-2b
Cluster11|AY686762.1|Porcine_circovirus_2|China: Jiangxi|NA|NA	Cluster11	AY686762.1	Porcine_circovirus_2	Asia	NA	NA	PCV-2b
Cluster11|AY686764.1|Porcine_circovirus_2|China: Zhejiang|NA|NA	Cluster11	AY686764.1	Porcine_circovirus_2	Asia	NA	NA	PCV-2b
Cluster11|AY691679.1|Porcine_circovirus_2|China|NA|NA	Cluster11	AY691679.1	Porcine_circovirus_2	Asia	NA	NA	PCV-2b
Cluster11|AY732494.1|Porcine_circovirus_2|China|NA|NA	Cluster11	AY732494.1	Porcine_circovirus_2	Asia	NA	NA	PCV-2b
Cluster11|AY847748.1|Porcine_circovirus_2|China|NA|NA	Cluster11	AY847748.1	Porcine_circovirus_2	Asia	NA	NA	PCV-2b
Cluster11|AY885225.1|Porcine_circovirus_2|NA|NA|NA	Cluster11	AY885225.1	Porcine_circovirus_2		NA	NA	PCV-2b
Cluster11|AY916791.1|Porcine_circovirus_2|China: Guangzhou, Guangdong|NA|NA	Cluster11	AY916791.1	Porcine_circovirus_2	Asia	NA	NA	PCV-2b
Cluster11|DQ017036.1|Porcine_circovirus_2|China: Guangzhou|NA|NA	Cluster11	DQ017036.1	Porcine_circovirus_2	Asia	NA	NA	PCV-2b
Cluster11|DQ104420.1|Porcine_circovirus_2|China|NA|NA	Cluster11	DQ104420.1	Porcine_circovirus_2	Asia	NA	NA	PCV-2b
Cluster11|DQ104422.1|Porcine_circovirus_2|China|NA|NA	Cluster11	DQ104422.1	Porcine_circovirus_2	Asia	NA	NA	PCV-2b
Cluster11|DQ141322.1|Porcine_circovirus_2|China: Shandong Province|NA|NA	Cluster11	DQ141322.1	Porcine_circovirus_2	Asia	NA	NA	PCV-2b
Cluster11|DQ195679.1|Porcine_circovirus_2|China: Shanghai|NA|NA	Cluster11	DQ195679.1	Porcine_circovirus_2	Asia	NA	NA	PCV-2b
Cluster11|DQ201639.1|Porcine_circovirus_2|China: Shandong Province|NA|NA	Cluster11	DQ201639.1	Porcine_circovirus_2	Asia	NA	NA	PCV-2b
Cluster11|DQ201641.1|Porcine_circovirus_2|China: Shandong Province|NA|NA	Cluster11	DQ201641.1	Porcine_circovirus_2	Asia	NA	NA	PCV-2b
Cluster11|DQ201642.1|Porcine_circovirus_2|China: Shandong Province|NA|NA	Cluster11	DQ201642.1	Porcine_circovirus_2	Asia	NA	NA	PCV-2b
Cluster11|DQ218419.1|Porcine_circovirus_2_strain_SD3|China: Shandong Province|NA|NA	Cluster11	DQ218419.1	Porcine_circovirus_2_strain_SD3	Asia	NA	NA	PCV-2b
Cluster11|DQ218420.1|Porcine_circovirus_2_strain_SD5|China: Shandong Province|NA|NA	Cluster11	DQ218420.1	Porcine_circovirus_2_strain_SD5	Asia	NA	NA	PCV-2b
Cluster11|DQ218421.1|Porcine_circovirus_2_strain_SD6|China: Shandong Province|NA|NA	Cluster11	DQ218421.1	Porcine_circovirus_2_strain_SD6	Asia	NA	NA	PCV-2b
Cluster11|DQ220733.1|Porcine_circovirus_2|NA|NA|NA	Cluster11	DQ220733.1	Porcine_circovirus_2		NA	NA	PCV-2b
Cluster11|DQ220736.1|Porcine_circovirus_2|NA|NA|NA	Cluster11	DQ220736.1	Porcine_circovirus_2		NA	NA	PCV-2b
Cluster11|DQ220738.1|Porcine_circovirus_2|NA|NA|NA	Cluster11	DQ220738.1	Porcine_circovirus_2		NA	NA	PCV-2b
Cluster11|KT868432.1|Porcine_circovirus_2|USA|Sus scrofa|2007	Cluster11	KT868432.1	Porcine_circovirus_2	North America	2007	Sus scrofa	PCV-2b
Cluster11|KT868431.1|Porcine_circovirus_2|USA|Sus scrofa|2007	Cluster11	KT868431.1	Porcine_circovirus_2	North America	2007	Sus scrofa	PCV-2b
Cluster11|KT868268.1|Porcine_circovirus_2|USA|Sus scrofa|2006	Cluster11	KT868268.1	Porcine_circovirus_2	North America	2006	Sus scrofa	PCV-2b
Cluster11|KT868133.1|Porcine_circovirus_2|USA|Sus scrofa|2007	Cluster11	KT868133.1	Porcine_circovirus_2	North America	2007	Sus scrofa	PCV-2b
Cluster11|EF452351.1|Porcine_circovirus_2|USA|NA|NA	Cluster11	EF452351.1	Porcine_circovirus_2	North America	NA	NA	PCV-2b
Cluster11|DQ231511.1|Porcine_circovirus_2|China: Zhejiang, Hangzhou, Fuyang|NA|2004	Cluster11	DQ231511.1	Porcine_circovirus_2	Asia	2004	NA	PCV-2b
Cluster11|DQ231517.1|Porcine_circovirus_2|China: Zhejiang, Hangzhou, Xiaoshan|NA|2003	Cluster11	DQ231517.1	Porcine_circovirus_2	Asia	2003	NA	PCV-2b
Cluster11|DQ235696.1|Porcine_circovirus_2|China: Zhejiang, Hangzhou, Fuyang|NA|2004	Cluster11	DQ235696.1	Porcine_circovirus_2	Asia	2004	NA	PCV-2b
Cluster11|DQ364650.1|Porcine_circovirus_2|Brazil|NA|NA	Cluster11	DQ364650.1	Porcine_circovirus_2	South America	NA	NA	PCV-2b
Cluster11|LQ228946.1|Porcine_circovirus_2|NA|NA|NA	Cluster11	LQ228946.1	Porcine_circovirus_2		NA	NA	PCV-2b
Cluster11|LQ228942.1|Porcine_circovirus_2|NA|NA|NA	Cluster11	LQ228942.1	Porcine_circovirus_2		NA	NA	PCV-2b
Cluster11|LQ228940.1|Porcine_circovirus_2|NA|NA|NA	Cluster11	LQ228940.1	Porcine_circovirus_2		NA	NA	PCV-2b
Cluster11|DQ478947.1|Porcine_circovirus_2|China: Shandong|NA|NA	Cluster11	DQ478947.1	Porcine_circovirus_2	Asia	NA	NA	PCV-2b
Cluster11|DQ534442.1|Porcine_circovirus_2|China|NA|NA	Cluster11	DQ534442.1	Porcine_circovirus_2	Asia	NA	NA	PCV-2b
Cluster11|DQ629117.1|Porcine_circovirus_2|USA|NA|NA	Cluster11	DQ629117.1	Porcine_circovirus_2	North America	NA	NA	PCV-2b
Cluster11|DQ629120.1|Porcine_circovirus_2|USA|NA|NA	Cluster11	DQ629120.1	Porcine_circovirus_2	North America	NA	NA	PCV-2b
Cluster11|DQ629121.1|Porcine_circovirus_2|USA|NA|NA	Cluster11	DQ629121.1	Porcine_circovirus_2	North America	NA	NA	PCV-2b
Cluster11|DQ629122.1|Porcine_circovirus_2|USA|NA|NA	Cluster11	DQ629122.1	Porcine_circovirus_2	North America	NA	NA	PCV-2b
Cluster11|DQ629123.1|Porcine_circovirus_2|USA|NA|NA	Cluster11	DQ629123.1	Porcine_circovirus_2	North America	NA	NA	PCV-2b
Cluster11|DQ629127.1|Porcine_circovirus_2|USA|NA|NA	Cluster11	DQ629127.1	Porcine_circovirus_2	North America	NA	NA	PCV-2b
Cluster11|DQ629128.1|Porcine_circovirus_2|USA|NA|NA	Cluster11	DQ629128.1	Porcine_circovirus_2	North America	NA	NA	PCV-2b
Cluster11|DQ629130.1|Porcine_circovirus_2|USA|NA|NA	Cluster11	DQ629130.1	Porcine_circovirus_2	North America	NA	NA	PCV-2b
Cluster11|DQ629131.1|Porcine_circovirus_2|USA|NA|NA	Cluster11	DQ629131.1	Porcine_circovirus_2	North America	NA	NA	PCV-2b
Cluster11|DQ629132.1|Porcine_circovirus_2|USA|NA|NA	Cluster11	DQ629132.1	Porcine_circovirus_2	North America	NA	NA	PCV-2b
Cluster11|DQ629133.1|Porcine_circovirus_2|USA|NA|NA	Cluster11	DQ629133.1	Porcine_circovirus_2	North America	NA	NA	PCV-2b
Cluster11|DQ629134.1|Porcine_circovirus_2|USA|NA|NA	Cluster11	DQ629134.1	Porcine_circovirus_2	North America	NA	NA	PCV-2b
Cluster11|DQ629135.1|Porcine_circovirus_2|USA|NA|NA	Cluster11	DQ629135.1	Porcine_circovirus_2	North America	NA	NA	PCV-2b
Cluster11|DQ648031.1|Porcine_circovirus_2|Hungary|NA|NA	Cluster11	DQ648031.1	Porcine_circovirus_2	Europe	NA	NA	PCV-2b
Cluster11|DQ856564.1|Porcine_circovirus_2|Brazil|swine|NA	Cluster11	DQ856564.1	Porcine_circovirus_2	South America	NA	Sus scrofa	PCV-2b
Cluster11|DQ856567.1|Porcine_circovirus_2|Brazil|swine|NA	Cluster11	DQ856567.1	Porcine_circovirus_2	South America	NA	Sus scrofa	PCV-2b
Cluster11|DQ856577.1|Porcine_circovirus_2|Brazil|swine|NA	Cluster11	DQ856577.1	Porcine_circovirus_2	South America	NA	Sus scrofa	PCV-2b
Cluster11|DQ861902.1|Porcine_circovirus_2|Brazil|swine|NA	Cluster11	DQ861902.1	Porcine_circovirus_2	South America	NA	Sus scrofa	PCV-2b
Cluster11|DQ856578.1|Porcine_circovirus_2|Brazil|swine|NA	Cluster11	DQ856578.1	Porcine_circovirus_2	South America	NA	Sus scrofa	PCV-2b
Cluster11|DQ861897.1|Porcine_circovirus_2|Brazil|swine|NA	Cluster11	DQ861897.1	Porcine_circovirus_2	South America	NA	Sus scrofa	PCV-2b
Cluster11|DQ910865.1|Porcine_circovirus_2|China|NA|2006	Cluster11	DQ910865.1	Porcine_circovirus_2	Asia	2006	NA	PCV-2b
Cluster11|KX068220.1|Porcine_circovirus_2|China|NA|2014	Cluster11	KX068220.1	Porcine_circovirus_2	Asia	2014	NA	PCV-2b
Cluster11|KX068219.1|Porcine_circovirus_2|China|NA|2014	Cluster11	KX068219.1	Porcine_circovirus_2	Asia	2014	NA	PCV-2b
Cluster11|DQ910866.1|Porcine_circovirus_2|China|NA|2006	Cluster11	DQ910866.1	Porcine_circovirus_2	Asia	2006	NA	PCV-2b
Cluster11|DQ915583.1|Porcine_circovirus_2|NA|NA|NA	Cluster11	DQ915583.1	Porcine_circovirus_2		NA	NA	PCV-2b
Cluster11|DQ915584.1|Porcine_circovirus_2|NA|NA|NA	Cluster11	DQ915584.1	Porcine_circovirus_2		NA	NA	PCV-2b
Cluster11|DQ915585.1|Porcine_circovirus_2|NA|NA|NA	Cluster11	DQ915585.1	Porcine_circovirus_2		NA	NA	PCV-2b
Cluster11|DQ915586.1|Porcine_circovirus_2|NA|NA|NA	Cluster11	DQ915586.1	Porcine_circovirus_2		NA	NA	PCV-2b
Cluster11|DQ915587.1|Porcine_circovirus_2|NA|NA|NA	Cluster11	DQ915587.1	Porcine_circovirus_2		NA	NA	PCV-2b
Cluster11|DQ923524.1|Porcine_circovirus_2|Brazil|NA|NA	Cluster11	DQ923524.1	Porcine_circovirus_2	South America	NA	NA	PCV-2b
Cluster11|DQ997815.1|Porcine_circovirus_2|Hong Kong|NA|NA	Cluster11	DQ997815.1	Porcine_circovirus_2	Asia	NA	NA	PCV-2b
Cluster11|DQ997816.1|Porcine_circovirus_2|Hong Kong|NA|NA	Cluster11	DQ997816.1	Porcine_circovirus_2	Asia	NA	NA	PCV-2b
Cluster11|EF064149.1|Porcine_circovirus_2|China|NA|NA	Cluster11	EF064149.1	Porcine_circovirus_2	Asia	NA	NA	PCV-2b
Cluster11|EF067852.1|Porcine_circovirus_2|China|pig|NA	Cluster11	EF067852.1	Porcine_circovirus_2	Asia	NA	Sus scrofa	PCV-2b
Cluster11|EF184226.1|Porcine_circovirus_2|NA|NA|NA	Cluster11	EF184226.1	Porcine_circovirus_2		NA	NA	PCV-2b
Cluster11|EU408780.1|Porcine_circovirus_2|Sweden|pig with postweaning multisystemic wasting syndrome|2003	Cluster11	EU408780.1	Porcine_circovirus_2	Europe	2003	Sus scrofa	PCV-2b
Cluster11|EF184227.1|Porcine_circovirus_2|NA|NA|NA	Cluster11	EF184227.1	Porcine_circovirus_2		NA	NA	PCV-2b
Cluster11|EF190922.1|Porcine_circovirus_2|China|NA|NA	Cluster11	EF190922.1	Porcine_circovirus_2	Asia	NA	NA	PCV-2b
Cluster11|EF190924.1|Porcine_circovirus_2|China|NA|NA	Cluster11	EF190924.1	Porcine_circovirus_2	Asia	NA	NA	PCV-2b
Cluster11|EF190925.1|Porcine_circovirus_2|China|NA|NA	Cluster11	EF190925.1	Porcine_circovirus_2	Asia	NA	NA	PCV-2b
Cluster11|EF190926.1|Porcine_circovirus_2|China|NA|NA	Cluster11	EF190926.1	Porcine_circovirus_2	Asia	NA	NA	PCV-2b
Cluster11|EF190927.1|Porcine_circovirus_2|China|NA|NA	Cluster11	EF190927.1	Porcine_circovirus_2	Asia	NA	NA	PCV-2b
Cluster11|EF190928.1|Porcine_circovirus_2|China|NA|NA	Cluster11	EF190928.1	Porcine_circovirus_2	Asia	NA	NA	PCV-2b
Cluster11|EF190930.1|Porcine_circovirus_2|China|NA|NA	Cluster11	EF190930.1	Porcine_circovirus_2	Asia	NA	NA	PCV-2b
Cluster11|EF190931.1|Porcine_circovirus_2|China|NA|NA	Cluster11	EF190931.1	Porcine_circovirus_2	Asia	NA	NA	PCV-2b
Cluster11|EF190932.1|Porcine_circovirus_2|China|NA|NA	Cluster11	EF190932.1	Porcine_circovirus_2	Asia	NA	NA	PCV-2b
Cluster11|EF190935.1|Porcine_circovirus_2|China|NA|NA	Cluster11	EF190935.1	Porcine_circovirus_2	Asia	NA	NA	PCV-2b
Cluster11|EF190938.1|Porcine_circovirus_2|China|NA|NA	Cluster11	EF190938.1	Porcine_circovirus_2	Asia	NA	NA	PCV-2b
Cluster11|EF190940.1|Porcine_circovirus_2|China|NA|NA	Cluster11	EF190940.1	Porcine_circovirus_2	Asia	NA	NA	PCV-2b
Cluster11|EF190941.1|Porcine_circovirus_2|China|NA|NA	Cluster11	EF190941.1	Porcine_circovirus_2	Asia	NA	NA	PCV-2b
Cluster11|EF197986.1|Porcine_circovirus_2|China|NA|NA	Cluster11	EF197986.1	Porcine_circovirus_2	Asia	NA	NA	PCV-2b
Cluster11|EF210106.1|Porcine_circovirus_2|China|pig|NA	Cluster11	EF210106.1	Porcine_circovirus_2	Asia	NA	Sus scrofa	PCV-2b
Cluster11|AY578327.1|Porcine_circovirus_2|China|pig|NA	Cluster11	AY578327.1	Porcine_circovirus_2	Asia	NA	Sus scrofa	PCV-2b
Cluster11|EF371529.1|Porcine_circovirus_2|NA|NA|NA	Cluster11	EF371529.1	Porcine_circovirus_2		NA	NA	PCV-2b
Cluster11|EF371533.1|Porcine_circovirus_2|NA|NA|NA	Cluster11	EF371533.1	Porcine_circovirus_2		NA	NA	PCV-2b
Cluster11|EF371528.1|Porcine_circovirus_2|NA|NA|NA	Cluster11	EF371528.1	Porcine_circovirus_2		NA	NA	PCV-2b
Cluster11|EF371532.1|Porcine_circovirus_2|NA|NA|NA	Cluster11	EF371532.1	Porcine_circovirus_2		NA	NA	PCV-2b
Cluster11|EF371531.1|Porcine_circovirus_2|NA|NA|NA	Cluster11	EF371531.1	Porcine_circovirus_2		NA	NA	PCV-2b
Cluster11|EF371530.1|Porcine_circovirus_2|NA|NA|NA	Cluster11	EF371530.1	Porcine_circovirus_2		NA	NA	PCV-2b
Cluster11|EF371534.1|Porcine_circovirus_2|NA|NA|NA	Cluster11	EF371534.1	Porcine_circovirus_2		NA	NA	PCV-2b
Cluster11|EF184228.1|Porcine_circovirus_2|NA|NA|NA	Cluster11	EF184228.1	Porcine_circovirus_2		NA	NA	PCV-2b
Cluster11|EF371535.1|Porcine_circovirus_2|NA|NA|NA	Cluster11	EF371535.1	Porcine_circovirus_2		NA	NA	PCV-2b
Cluster11|EF371536.1|Porcine_circovirus_2|NA|NA|NA	Cluster11	EF371536.1	Porcine_circovirus_2		NA	NA	PCV-2b
Cluster11|EF371537.1|Porcine_circovirus_2|NA|NA|NA	Cluster11	EF371537.1	Porcine_circovirus_2		NA	NA	PCV-2b
Cluster11|EF371538.1|Porcine_circovirus_2|NA|NA|NA	Cluster11	EF371538.1	Porcine_circovirus_2		NA	NA	PCV-2b
Cluster11|EF371539.1|Porcine_circovirus_2|NA|NA|NA	Cluster11	EF371539.1	Porcine_circovirus_2		NA	NA	PCV-2b
Cluster11|EF371540.1|Porcine_circovirus_2|NA|NA|NA	Cluster11	EF371540.1	Porcine_circovirus_2		NA	NA	PCV-2b
Cluster11|EF371543.1|Porcine_circovirus_2|NA|NA|NA	Cluster11	EF371543.1	Porcine_circovirus_2		NA	NA	PCV-2b
Cluster11|EF371544.1|Porcine_circovirus_2|NA|NA|NA	Cluster11	EF371544.1	Porcine_circovirus_2		NA	NA	PCV-2b
Cluster11|EF371545.1|Porcine_circovirus_2|NA|NA|NA	Cluster11	EF371545.1	Porcine_circovirus_2		NA	NA	PCV-2b
Cluster11|EF371546.1|Porcine_circovirus_2|NA|NA|NA	Cluster11	EF371546.1	Porcine_circovirus_2		NA	NA	PCV-2b
Cluster11|KP420190.1|Porcine_circovirus_2|Ukraine: Ivano-Frankivsk, Kosovsky District|wild boar|2011	Cluster11	KP420190.1	Porcine_circovirus_2	Europe	2011	Wild boar	PCV-2b
Cluster11|KY806013.1|Porcine_circovirus_2|United Kingdom: England|swine|2008	Cluster11	KY806013.1	Porcine_circovirus_2	Europe	2008	Sus scrofa	PCV-2b
Cluster11|KY388477.1|Porcine_circovirus_2|Germany|swine|2013	Cluster11	KY388477.1	Porcine_circovirus_2	Europe	2013	Sus scrofa	PCV-2b
Cluster11|KY388476.1|Porcine_circovirus_2|Germany|swine|2013	Cluster11	KY388476.1	Porcine_circovirus_2	Europe	2013	Sus scrofa	PCV-2b
Cluster11|EF371547.1|Porcine_circovirus_2|NA|NA|NA	Cluster11	EF371547.1	Porcine_circovirus_2		NA	NA	PCV-2b
Cluster11|EF371548.1|Porcine_circovirus_2|NA|NA|NA	Cluster11	EF371548.1	Porcine_circovirus_2		NA	NA	PCV-2b
Cluster11|EF371549.1|Porcine_circovirus_2|NA|NA|NA	Cluster11	EF371549.1	Porcine_circovirus_2		NA	NA	PCV-2b
Cluster11|EF371550.1|Porcine_circovirus_2|NA|NA|NA	Cluster11	EF371550.1	Porcine_circovirus_2		NA	NA	PCV-2b
Cluster11|EF421967.1|Porcine_circovirus_2|China: Huidong|pig|2006	Cluster11	EF421967.1	Porcine_circovirus_2	Asia	2006	Sus scrofa	PCV-2b
Cluster11|EF421968.1|Porcine_circovirus_2|China: Jiangxi|pig|2006	Cluster11	EF421968.1	Porcine_circovirus_2	Asia	2006	Sus scrofa	PCV-2b
Cluster11|EF421969.1|Porcine_circovirus_2|China: Jiangxi|pig|2006	Cluster11	EF421969.1	Porcine_circovirus_2	Asia	2006	Sus scrofa	PCV-2b
Cluster11|EF421970.1|Porcine_circovirus_2|China: Guangzhou|pig|2006	Cluster11	EF421970.1	Porcine_circovirus_2	Asia	2006	Sus scrofa	PCV-2b
Cluster11|EF421971.1|Porcine_circovirus_2|China: Dongguan|pig|2006	Cluster11	EF421971.1	Porcine_circovirus_2	Asia	2006	Sus scrofa	PCV-2b
Cluster11|EF421972.1|Porcine_circovirus_2|China: Dongguan|pig|2006	Cluster11	EF421972.1	Porcine_circovirus_2	Asia	2006	Sus scrofa	PCV-2b
Cluster11|EF421973.1|Porcine_circovirus_2|China: Hainan|pig|2006	Cluster11	EF421973.1	Porcine_circovirus_2	Asia	2006	Sus scrofa	PCV-2b
Cluster11|EF452350.1|Porcine_circovirus_2|USA|NA|NA	Cluster11	EF452350.1	Porcine_circovirus_2	North America	NA	NA	PCV-2b
Cluster11|EF619971.1|Porcine_circovirus_2|USA|NA|NA	Cluster11	EF619971.1	Porcine_circovirus_2	North America	NA	NA	PCV-2b
Cluster11|EF452358.1|Porcine_circovirus_2|USA|NA|NA	Cluster11	EF452358.1	Porcine_circovirus_2	North America	NA	NA	PCV-2b
Cluster11|EF452355.1|Porcine_circovirus_2|USA|NA|NA	Cluster11	EF452355.1	Porcine_circovirus_2	North America	NA	NA	PCV-2b
Cluster11|EF452354.1|Porcine_circovirus_2|USA|NA|NA	Cluster11	EF452354.1	Porcine_circovirus_2	North America	NA	NA	PCV-2b
Cluster11|EF452356.1|Porcine_circovirus_2|USA|NA|NA	Cluster11	EF452356.1	Porcine_circovirus_2	North America	NA	NA	PCV-2b
Cluster11|EF452362.1|Porcine_circovirus_2|USA|NA|NA	Cluster11	EF452362.1	Porcine_circovirus_2	North America	NA	NA	PCV-2b
Cluster11|EF467928.1|Porcine_circovirus_2|China|NA|NA	Cluster11	EF467928.1	Porcine_circovirus_2	Asia	NA	NA	PCV-2b
Cluster11|EF493838.1|Porcine_circovirus_2|China: Guangxi|pig|2006	Cluster11	EF493838.1	Porcine_circovirus_2	Asia	2006	Sus scrofa	PCV-2b
Cluster11|EF493839.1|Porcine_circovirus_2|China: Guangxi|pig|2006	Cluster11	EF493839.1	Porcine_circovirus_2	Asia	2006	Sus scrofa	PCV-2b
Cluster11|EF493840.1|Porcine_circovirus_2|China: Guangdong|pig|2006	Cluster11	EF493840.1	Porcine_circovirus_2	Asia	2006	Sus scrofa	PCV-2b
Cluster11|EF493841.1|Porcine_circovirus_2|China: Guangdong|pig|2006	Cluster11	EF493841.1	Porcine_circovirus_2	Asia	2006	Sus scrofa	PCV-2b
Cluster11|EF493842.1|Porcine_circovirus_2|China: Guangdong|pig|2006	Cluster11	EF493842.1	Porcine_circovirus_2	Asia	2006	Sus scrofa	PCV-2b
Cluster11|EF515839.1|Porcine_circovirus_2|China|NA|NA	Cluster11	EF515839.1	Porcine_circovirus_2	Asia	NA	NA	PCV-2b
Cluster11|EF524515.1|Porcine_circovirus_2|China|NA|NA	Cluster11	EF524515.1	Porcine_circovirus_2	Asia	NA	NA	PCV-2b
Cluster11|EF524519.1|Porcine_circovirus_2|China|NA|NA	Cluster11	EF524519.1	Porcine_circovirus_2	Asia	NA	NA	PCV-2b
Cluster11|EF524521.1|Porcine_circovirus_2|China|NA|NA	Cluster11	EF524521.1	Porcine_circovirus_2	Asia	NA	NA	PCV-2b
Cluster11|EF524522.1|Porcine_circovirus_2|China|NA|NA	Cluster11	EF524522.1	Porcine_circovirus_2	Asia	NA	NA	PCV-2b
Cluster11|EF524524.1|Porcine_circovirus_2|China|NA|NA	Cluster11	EF524524.1	Porcine_circovirus_2	Asia	NA	NA	PCV-2b
Cluster11|EF524525.1|Porcine_circovirus_2|China|NA|NA	Cluster11	EF524525.1	Porcine_circovirus_2	Asia	NA	NA	PCV-2b
Cluster11|EF524527.1|Porcine_circovirus_2|China|NA|NA	Cluster11	EF524527.1	Porcine_circovirus_2	Asia	NA	NA	PCV-2b
Cluster11|EF524529.1|Porcine_circovirus_2|China|NA|NA	Cluster11	EF524529.1	Porcine_circovirus_2	Asia	NA	NA	PCV-2b
Cluster11|EF524530.1|Porcine_circovirus_2|China|NA|NA	Cluster11	EF524530.1	Porcine_circovirus_2	Asia	NA	NA	PCV-2b
Cluster11|EF524534.1|Porcine_circovirus_2|China|NA|NA	Cluster11	EF524534.1	Porcine_circovirus_2	Asia	NA	NA	PCV-2b
Cluster11|EF524535.1|Porcine_circovirus_2|China|NA|NA	Cluster11	EF524535.1	Porcine_circovirus_2	Asia	NA	NA	PCV-2b
Cluster11|EF524536.1|Porcine_circovirus_2|China|NA|NA	Cluster11	EF524536.1	Porcine_circovirus_2	Asia	NA	NA	PCV-2b
Cluster11|EF560608.1|Porcine_circovirus_2|China|NA|NA	Cluster11	EF560608.1	Porcine_circovirus_2	Asia	NA	NA	PCV-2b
Cluster11|EF560609.1|Porcine_circovirus_2|China|NA|NA	Cluster11	EF560609.1	Porcine_circovirus_2	Asia	NA	NA	PCV-2b
Cluster11|EF560610.1|Porcine_circovirus_2|China|NA|NA	Cluster11	EF560610.1	Porcine_circovirus_2	Asia	NA	NA	PCV-2b
Cluster11|EF565342.1|Porcine_circovirus_2|Denmark|NA|NA	Cluster11	EF565342.1	Porcine_circovirus_2	Europe	NA	NA	PCV-2b
Cluster11|EF565343.1|Porcine_circovirus_2|Denmark|NA|NA	Cluster11	EF565343.1	Porcine_circovirus_2	Europe	NA	NA	PCV-2b
Cluster11|EF565345.1|Porcine_circovirus_2|Denmark|NA|NA	Cluster11	EF565345.1	Porcine_circovirus_2	Europe	NA	NA	PCV-2b
Cluster11|EF565346.1|Porcine_circovirus_2|Denmark|NA|NA	Cluster11	EF565346.1	Porcine_circovirus_2	Europe	NA	NA	PCV-2b
Cluster11|EF565348.1|Porcine_circovirus_2|Denmark|NA|NA	Cluster11	EF565348.1	Porcine_circovirus_2	Europe	NA	NA	PCV-2b
Cluster11|EF565351.1|Porcine_circovirus_2|Denmark|NA|NA	Cluster11	EF565351.1	Porcine_circovirus_2	Europe	NA	NA	PCV-2b
Cluster11|EF565352.1|Porcine_circovirus_2|Denmark|NA|NA	Cluster11	EF565352.1	Porcine_circovirus_2	Europe	NA	NA	PCV-2b
Cluster11|EF565355.1|Porcine_circovirus_2|Denmark|NA|NA	Cluster11	EF565355.1	Porcine_circovirus_2	Europe	NA	NA	PCV-2b
Cluster11|EF565358.1|Porcine_circovirus_2|Denmark|NA|NA	Cluster11	EF565358.1	Porcine_circovirus_2	Europe	NA	NA	PCV-2b
Cluster11|EF565359.1|Porcine_circovirus_2|Denmark|NA|NA	Cluster11	EF565359.1	Porcine_circovirus_2	Europe	NA	NA	PCV-2b
Cluster11|EF565360.1|Porcine_circovirus_2|Denmark|NA|NA	Cluster11	EF565360.1	Porcine_circovirus_2	Europe	NA	NA	PCV-2b
Cluster11|EF565362.1|Porcine_circovirus_2|Denmark|NA|NA	Cluster11	EF565362.1	Porcine_circovirus_2	Europe	NA	NA	PCV-2b
Cluster11|EF565363.1|Porcine_circovirus_2|Denmark|NA|NA	Cluster11	EF565363.1	Porcine_circovirus_2	Europe	NA	NA	PCV-2b
Cluster11|EF565366.1|Porcine_circovirus_2|Denmark|NA|NA	Cluster11	EF565366.1	Porcine_circovirus_2	Europe	NA	NA	PCV-2b
Cluster11|EF565350.1|Porcine_circovirus_2|Denmark|NA|NA	Cluster11	EF565350.1	Porcine_circovirus_2	Europe	NA	NA	PCV-2b
Cluster11|EF565364.1|Porcine_circovirus_2|Denmark|NA|NA	Cluster11	EF565364.1	Porcine_circovirus_2	Europe	NA	NA	PCV-2b
Cluster11|EF592575.1|Porcine_circovirus_2|China|NA|NA	Cluster11	EF592575.1	Porcine_circovirus_2	Asia	NA	NA	PCV-2b
Cluster11|EF592576.1|Porcine_circovirus_2|China|NA|NA	Cluster11	EF592576.1	Porcine_circovirus_2	Asia	NA	NA	PCV-2b
Cluster11|EF619037.1|Porcine_circovirus_2|China|NA|NA	Cluster11	EF619037.1	Porcine_circovirus_2	Asia	NA	NA	PCV-2b
Cluster11|EF675231.1|Porcine_circovirus_2|NA|NA|NA	Cluster11	EF675231.1	Porcine_circovirus_2		NA	NA	PCV-2b
Cluster11|EF675232.1|Porcine_circovirus_2|NA|NA|NA	Cluster11	EF675232.1	Porcine_circovirus_2		NA	NA	PCV-2b
Cluster11|EF675233.1|Porcine_circovirus_2|NA|NA|NA	Cluster11	EF675233.1	Porcine_circovirus_2		NA	NA	PCV-2b
Cluster11|EF675235.1|Porcine_circovirus_2|NA|NA|NA	Cluster11	EF675235.1	Porcine_circovirus_2		NA	NA	PCV-2b
Cluster11|EF675234.1|Porcine_circovirus_2|NA|NA|NA	Cluster11	EF675234.1	Porcine_circovirus_2		NA	NA	PCV-2b
Cluster11|EF675236.1|Porcine_circovirus_2|NA|NA|NA	Cluster11	EF675236.1	Porcine_circovirus_2		NA	NA	PCV-2b
Cluster11|EF675242.1|Porcine_circovirus_2|NA|NA|NA	Cluster11	EF675242.1	Porcine_circovirus_2		NA	NA	PCV-2b
Cluster11|EF675237.1|Porcine_circovirus_2|NA|NA|NA	Cluster11	EF675237.1	Porcine_circovirus_2		NA	NA	PCV-2b
Cluster11|EF675239.1|Porcine_circovirus_2|NA|NA|NA	Cluster11	EF675239.1	Porcine_circovirus_2		NA	NA	PCV-2b
Cluster11|EF675240.1|Porcine_circovirus_2|NA|NA|NA	Cluster11	EF675240.1	Porcine_circovirus_2		NA	NA	PCV-2b
Cluster11|EF675243.1|Porcine_circovirus_2|NA|NA|NA	Cluster11	EF675243.1	Porcine_circovirus_2		NA	NA	PCV-2b
Cluster11|EF675238.1|Porcine_circovirus_2|NA|NA|NA	Cluster11	EF675238.1	Porcine_circovirus_2		NA	NA	PCV-2b
Cluster11|EF675244.1|Porcine_circovirus_2|NA|NA|NA	Cluster11	EF675244.1	Porcine_circovirus_2		NA	NA	PCV-2b
Cluster11|EF990644.1|Porcine_circovirus_2|Belgium|NA|NA	Cluster11	EF990644.1	Porcine_circovirus_2	Europe	NA	NA	PCV-2b
Cluster11|GM997765.1|Porcine_circovirus_2|NA|NA|NA	Cluster11	GM997765.1	Porcine_circovirus_2		NA	NA	PCV-2b
Cluster11|EF990646.1|Porcine_circovirus_2|Belgium|NA|NA	Cluster11	EF990646.1	Porcine_circovirus_2	Europe	NA	NA	PCV-2b
Cluster11|GM997767.1|Porcine_circovirus_2|NA|NA|NA	Cluster11	GM997767.1	Porcine_circovirus_2		NA	NA	PCV-2b
Cluster11|EU057185.1|Porcine_circovirus_2_P0404c/03|Brazil|NA|NA	Cluster11	EU057185.1	Porcine_circovirus_2_P0404c/03	South America	NA	NA	PCV-2b
Cluster11|EU136716.1|Porcine_circovirus_2|Denmark|NA|NA	Cluster11	EU136716.1	Porcine_circovirus_2	Europe	NA	NA	PCV-2b
Cluster11|EU186062.1|Porcine_circovirus_2|Chile|NA|NA	Cluster11	EU186062.1	Porcine_circovirus_2	South America	NA	NA	PCV-2b
Cluster11|EU257511.1|Porcine_circovirus_2|China|NA|NA	Cluster11	EU257511.1	Porcine_circovirus_2	Asia	NA	NA	PCV-2b
Cluster11|EU257512.1|Porcine_circovirus_2|China|NA|NA	Cluster11	EU257512.1	Porcine_circovirus_2	Asia	NA	NA	PCV-2b
Cluster11|EU257513.1|Porcine_circovirus_2|China|NA|NA	Cluster11	EU257513.1	Porcine_circovirus_2	Asia	NA	NA	PCV-2b
Cluster11|EU257515.1|Porcine_circovirus_2|China|NA|NA	Cluster11	EU257515.1	Porcine_circovirus_2	Asia	NA	NA	PCV-2b
Cluster11|EU257516.1|Porcine_circovirus_2|China|NA|NA	Cluster11	EU257516.1	Porcine_circovirus_2	Asia	NA	NA	PCV-2b
Cluster11|EU281623.2|Porcine_circovirus_2|Brazil|NA|2007	Cluster11	EU281623.2	Porcine_circovirus_2	South America	2007	NA	PCV-2b
Cluster11|KC835194.1|Porcine_circovirus_2|Brazil|swine|2007	Cluster11	KC835194.1	Porcine_circovirus_2	South America	2007	Sus scrofa	PCV-2b
Cluster11|KC261601.1|Porcine_circovirus_type_2-B|Brazil|wild boar|2008	Cluster11	KC261601.1	Porcine_circovirus_type_2-B	South America	2008	Wild boar	PCV-2b
Cluster11|KC261600.1|Porcine_circovirus_type_2-B|Brazil|wild boar|2008	Cluster11	KC261600.1	Porcine_circovirus_type_2-B	South America	2008	Wild boar	PCV-2b
Cluster11|EU296794.1|Porcine_circovirus_2|China|Sus scrofa|2007	Cluster11	EU296794.1	Porcine_circovirus_2	Asia	2007	Sus scrofa	PCV-2b
Cluster11|EU346945.1|Porcine_circovirus_2|China: Henan Zhumadian|pig|2004	Cluster11	EU346945.1	Porcine_circovirus_2	Asia	2004	Sus scrofa	PCV-2b
Cluster11|EU350548.1|Porcine_circovirus_2|China|NA|NA	Cluster11	EU350548.1	Porcine_circovirus_2	Asia	NA	NA	PCV-2b
Cluster11|EU366324.1|Porcine_circovirus_2|China: ShanDong|NA|NA	Cluster11	EU366324.1	Porcine_circovirus_2	Asia	NA	NA	PCV-2b
Cluster11|EU366326.1|Porcine_circovirus_2|China: ShanDong|NA|NA	Cluster11	EU366326.1	Porcine_circovirus_2	Asia	NA	NA	PCV-2b
Cluster11|EU366325.1|Porcine_circovirus_2|China: ShanDong|NA|NA	Cluster11	EU366325.1	Porcine_circovirus_2	Asia	NA	NA	PCV-2b
Cluster11|EU391637.1|Porcine_circovirus_2|Malaysia|NA|NA	Cluster11	EU391637.1	Porcine_circovirus_2	Asia	NA	NA	PCV-2b
Cluster11|EU418626.1|Porcine_circovirus_2|China|swine|NA	Cluster11	EU418626.1	Porcine_circovirus_2	Asia	NA	Sus scrofa	PCV-2b
Cluster11|EU420015.1|Porcine_circovirus_2|China: Heilongjiang|NA|NA	Cluster11	EU420015.1	Porcine_circovirus_2	Asia	NA	NA	PCV-2b
Cluster11|EU444006.1|Porcine_circovirus_2|Poland|NA|NA	Cluster11	EU444006.1	Porcine_circovirus_2	Europe	NA	NA	PCV-2b
Cluster11|EU444007.1|Porcine_circovirus_2|Poland|NA|NA	Cluster11	EU444007.1	Porcine_circovirus_2	Europe	NA	NA	PCV-2b
Cluster11|EU444010.1|Porcine_circovirus_2|Poland|NA|NA	Cluster11	EU444010.1	Porcine_circovirus_2	Europe	NA	NA	PCV-2b
Cluster11|EU450584.1|Porcine_circovirus_2|South Korea|NA|NA	Cluster11	EU450584.1	Porcine_circovirus_2	Asia	NA	NA	PCV-2b
Cluster11|EU450585.1|Porcine_circovirus_2|South Korea|NA|NA	Cluster11	EU450585.1	Porcine_circovirus_2	Asia	NA	NA	PCV-2b
Cluster11|EU450586.1|Porcine_circovirus_2|South Korea|NA|NA	Cluster11	EU450586.1	Porcine_circovirus_2	Asia	NA	NA	PCV-2b
Cluster11|EU450588.1|Porcine_circovirus_2|South Korea|NA|NA	Cluster11	EU450588.1	Porcine_circovirus_2	Asia	NA	NA	PCV-2b
Cluster11|EU450587.1|Porcine_circovirus_2|South Korea|NA|NA	Cluster11	EU450587.1	Porcine_circovirus_2	Asia	NA	NA	PCV-2b
Cluster11|EU450590.1|Porcine_circovirus_2|South Korea|NA|NA	Cluster11	EU450590.1	Porcine_circovirus_2	Asia	NA	NA	PCV-2b
Cluster11|EU450595.1|Porcine_circovirus_2|South Korea|NA|NA	Cluster11	EU450595.1	Porcine_circovirus_2	Asia	NA	NA	PCV-2b
Cluster11|EU450596.1|Porcine_circovirus_2|South Korea|NA|NA	Cluster11	EU450596.1	Porcine_circovirus_2	Asia	NA	NA	PCV-2b
Cluster11|EU450597.1|Porcine_circovirus_2|South Korea|NA|NA	Cluster11	EU450597.1	Porcine_circovirus_2	Asia	NA	NA	PCV-2b
Cluster11|EU450598.1|Porcine_circovirus_2|South Korea|NA|NA	Cluster11	EU450598.1	Porcine_circovirus_2	Asia	NA	NA	PCV-2b
Cluster11|EU450602.1|Porcine_circovirus_2|South Korea|NA|NA	Cluster11	EU450602.1	Porcine_circovirus_2	Asia	NA	NA	PCV-2b
Cluster11|EU450603.1|Porcine_circovirus_2|South Korea|NA|NA	Cluster11	EU450603.1	Porcine_circovirus_2	Asia	NA	NA	PCV-2b
Cluster11|EU450608.1|Porcine_circovirus_2|South Korea|NA|NA	Cluster11	EU450608.1	Porcine_circovirus_2	Asia	NA	NA	PCV-2b
Cluster11|EU450611.1|Porcine_circovirus_2|South Korea|NA|NA	Cluster11	EU450611.1	Porcine_circovirus_2	Asia	NA	NA	PCV-2b
Cluster11|EU450612.1|Porcine_circovirus_2|South Korea|NA|NA	Cluster11	EU450612.1	Porcine_circovirus_2	Asia	NA	NA	PCV-2b
Cluster11|EU450615.1|Porcine_circovirus_2|South Korea|NA|NA	Cluster11	EU450615.1	Porcine_circovirus_2	Asia	NA	NA	PCV-2b
Cluster11|EU450620.1|Porcine_circovirus_2|South Korea|NA|NA	Cluster11	EU450620.1	Porcine_circovirus_2	Asia	NA	NA	PCV-2b
Cluster11|EU450622.1|Porcine_circovirus_2|South Korea|NA|NA	Cluster11	EU450622.1	Porcine_circovirus_2	Asia	NA	NA	PCV-2b
Cluster11|EU450624.1|Porcine_circovirus_2|South Korea|NA|NA	Cluster11	EU450624.1	Porcine_circovirus_2	Asia	NA	NA	PCV-2b
Cluster11|EU450630.1|Porcine_circovirus_2|South Korea|NA|NA	Cluster11	EU450630.1	Porcine_circovirus_2	Asia	NA	NA	PCV-2b
Cluster11|EU450631.1|Porcine_circovirus_2|South Korea|NA|NA	Cluster11	EU450631.1	Porcine_circovirus_2	Asia	NA	NA	PCV-2b
Cluster11|EU450633.1|Porcine_circovirus_2|South Korea|NA|NA	Cluster11	EU450633.1	Porcine_circovirus_2	Asia	NA	NA	PCV-2b
Cluster11|EU450634.1|Porcine_circovirus_2|South Korea|NA|NA	Cluster11	EU450634.1	Porcine_circovirus_2	Asia	NA	NA	PCV-2b
Cluster11|EU450638.1|Porcine_circovirus_2|South Korea|NA|NA	Cluster11	EU450638.1	Porcine_circovirus_2	Asia	NA	NA	PCV-2b
Cluster11|EU450641.1|Porcine_circovirus_2|South Korea|NA|NA	Cluster11	EU450641.1	Porcine_circovirus_2	Asia	NA	NA	PCV-2b
Cluster11|EU503031.1|Porcine_circovirus_2|NA|NA|NA	Cluster11	EU503031.1	Porcine_circovirus_2		NA	NA	PCV-2b
Cluster11|EU503033.1|Porcine_circovirus_2|NA|NA|NA	Cluster11	EU503033.1	Porcine_circovirus_2		NA	NA	PCV-2b
Cluster11|EU503034.1|Porcine_circovirus_2|NA|NA|NA	Cluster11	EU503034.1	Porcine_circovirus_2		NA	NA	PCV-2b
Cluster11|EU503035.1|Porcine_circovirus_2|NA|NA|NA	Cluster11	EU503035.1	Porcine_circovirus_2		NA	NA	PCV-2b
Cluster11|EU503036.1|Porcine_circovirus_2|NA|NA|NA	Cluster11	EU503036.1	Porcine_circovirus_2		NA	NA	PCV-2b
Cluster11|EU503037.1|Porcine_circovirus_2|NA|NA|NA	Cluster11	EU503037.1	Porcine_circovirus_2		NA	NA	PCV-2b
Cluster11|EU503038.1|Porcine_circovirus_2|NA|NA|NA	Cluster11	EU503038.1	Porcine_circovirus_2		NA	NA	PCV-2b
Cluster11|EU503039.1|Porcine_circovirus_2|NA|NA|NA	Cluster11	EU503039.1	Porcine_circovirus_2		NA	NA	PCV-2b
Cluster11|EU503040.1|Porcine_circovirus_2|NA|NA|NA	Cluster11	EU503040.1	Porcine_circovirus_2		NA	NA	PCV-2b
Cluster11|EU518247.1|Porcine_circovirus_2|China|NA|NA	Cluster11	EU518247.1	Porcine_circovirus_2	Asia	NA	NA	PCV-2b
Cluster11|EU521707.1|Porcine_circovirus_2|China|swine|2007	Cluster11	EU521707.1	Porcine_circovirus_2	Asia	2007	Sus scrofa	PCV-2b
Cluster11|EU521708.1|Porcine_circovirus_2|China|swine|2007	Cluster11	EU521708.1	Porcine_circovirus_2	Asia	2007	Sus scrofa	PCV-2b
Cluster11|EU521709.1|Porcine_circovirus_2|China|swine|2008	Cluster11	EU521709.1	Porcine_circovirus_2	Asia	2008	Sus scrofa	PCV-2b
Cluster11|EU545542.1|Porcine_circovirus_2|Slovakia|NA|2007	Cluster11	EU545542.1	Porcine_circovirus_2	Europe	2007	NA	PCV-2b
Cluster11|EU545544.1|Porcine_circovirus_2|Slovakia|NA|2006	Cluster11	EU545544.1	Porcine_circovirus_2	Europe	2006	NA	PCV-2b
Cluster11|EU545543.1|Porcine_circovirus_2|Slovakia|NA|2007	Cluster11	EU545543.1	Porcine_circovirus_2	Europe	2007	NA	PCV-2b
Cluster11|EU545545.1|Porcine_circovirus_2|Slovakia|NA|2006	Cluster11	EU545545.1	Porcine_circovirus_2	Europe	2006	NA	PCV-2b
Cluster11|EU545546.1|Porcine_circovirus_2|Slovakia|NA|2007	Cluster11	EU545546.1	Porcine_circovirus_2	Europe	2007	NA	PCV-2b
Cluster11|EU545547.1|Porcine_circovirus_2|Slovakia|NA|2006	Cluster11	EU545547.1	Porcine_circovirus_2	Europe	2006	NA	PCV-2b
Cluster11|EU545549.1|Porcine_circovirus_2|Slovakia|NA|2006	Cluster11	EU545549.1	Porcine_circovirus_2	Europe	2006	NA	PCV-2b
Cluster11|EF524520.1|Porcine_circovirus_2|China|NA|NA	Cluster11	EF524520.1	Porcine_circovirus_2	Asia	NA	NA	PCV-2b
Cluster11|EU545550.1|Porcine_circovirus_2|Slovakia|NA|2006	Cluster11	EU545550.1	Porcine_circovirus_2	Europe	2006	NA	PCV-2b
Cluster11|EU545551.1|Porcine_circovirus_2|Slovakia|NA|2006	Cluster11	EU545551.1	Porcine_circovirus_2	Europe	2006	NA	PCV-2b
Cluster11|EU547458.1|Porcine_circovirus_2|NA|Sus scrofa|NA	Cluster11	EU547458.1	Porcine_circovirus_2		NA	Sus scrofa	PCV-2b
Cluster11|DQ355153.1|Porcine_circovirus_2|NA|NA|NA	Cluster11	DQ355153.1	Porcine_circovirus_2		NA	NA	PCV-2b
Cluster11|EU555439.2|Porcine_circovirus_2|China|swine|2008	Cluster11	EU555439.2	Porcine_circovirus_2	Asia	2008	Sus scrofa	PCV-2b
Cluster11|EU589463.1|Porcine_circovirus_2|USA|swine|NA	Cluster11	EU589463.1	Porcine_circovirus_2	North America	NA	Sus scrofa	PCV-2b
Cluster11|EU589623.1|Porcine_circovirus_2|China|NA|NA	Cluster11	EU589623.1	Porcine_circovirus_2	Asia	NA	NA	PCV-2b
Cluster11|EU594437.1|Porcine_circovirus_2|USA|porcine|NA	Cluster11	EU594437.1	Porcine_circovirus_2	North America	NA	Sus scrofa	PCV-2b
Cluster11|EU594439.1|Porcine_circovirus_2|USA|porcine|NA	Cluster11	EU594439.1	Porcine_circovirus_2	North America	NA	Sus scrofa	PCV-2b
Cluster11|EU656143.1|Porcine_circovirus_2|China|swine|2008	Cluster11	EU656143.1	Porcine_circovirus_2	Asia	2008	Sus scrofa	PCV-2b
Cluster11|EU684164.1|Porcine_circovirus_2|Australia|Sus scrofa|2008	Cluster11	EU684164.1	Porcine_circovirus_2	Oceania	2008	Sus scrofa	PCV-2b
Cluster11|EU755371.1|Porcine_circovirus_2|Brazil|Sus scrofa|2005	Cluster11	EU755371.1	Porcine_circovirus_2	South America	2005	Sus scrofa	PCV-2b
Cluster11|EU755372.1|Porcine_circovirus_2|Brazil|Sus scrofa|2005	Cluster11	EU755372.1	Porcine_circovirus_2	South America	2005	Sus scrofa	PCV-2b
Cluster11|EU755373.1|Porcine_circovirus_2|Brazil|Sus scrofa|2005	Cluster11	EU755373.1	Porcine_circovirus_2	South America	2005	Sus scrofa	PCV-2b
Cluster11|EU755374.1|Porcine_circovirus_2|Brazil|Sus scrofa|2005	Cluster11	EU755374.1	Porcine_circovirus_2	South America	2005	Sus scrofa	PCV-2b
Cluster11|EU755375.1|Porcine_circovirus_2|Brazil|Sus scrofa|2005	Cluster11	EU755375.1	Porcine_circovirus_2	South America	2005	Sus scrofa	PCV-2b
Cluster11|EU755376.1|Porcine_circovirus_2|Brazil|Sus scrofa|2005	Cluster11	EU755376.1	Porcine_circovirus_2	South America	2005	Sus scrofa	PCV-2b
Cluster11|EU755377.1|Porcine_circovirus_2|Brazil|Sus scrofa|2005	Cluster11	EU755377.1	Porcine_circovirus_2	South America	2005	Sus scrofa	PCV-2b
Cluster11|EU755378.1|Porcine_circovirus_2|Brazil|Sus scrofa|2005	Cluster11	EU755378.1	Porcine_circovirus_2	South America	2005	Sus scrofa	PCV-2b
Cluster11|EU755379.1|Porcine_circovirus_2|Brazil|Sus scrofa|2005	Cluster11	EU755379.1	Porcine_circovirus_2	South America	2005	Sus scrofa	PCV-2b
Cluster11|EU755380.1|Porcine_circovirus_2|Brazil|Sus scrofa|2005	Cluster11	EU755380.1	Porcine_circovirus_2	South America	2005	Sus scrofa	PCV-2b
Cluster11|EU755381.1|Porcine_circovirus_2|Brazil|Sus scrofa|2005	Cluster11	EU755381.1	Porcine_circovirus_2	South America	2005	Sus scrofa	PCV-2b
Cluster11|EU780073.1|Porcine_circovirus_2|China: Henan|swine|2008	Cluster11	EU780073.1	Porcine_circovirus_2	Asia	2008	Sus scrofa	PCV-2b
Cluster11|EU647557.1|Porcine_circovirus_2|China|swine|NA	Cluster11	EU647557.1	Porcine_circovirus_2	Asia	NA	Sus scrofa	PCV-2b
Cluster11|EU780074.1|Porcine_circovirus_2|China|swine|2008	Cluster11	EU780074.1	Porcine_circovirus_2	Asia	2008	Sus scrofa	PCV-2b
Cluster11|EU886637.1|Porcine_circovirus_2|Australia|Sus scrofa|2007	Cluster11	EU886637.1	Porcine_circovirus_2	Oceania	2007	Sus scrofa	PCV-2b
Cluster11|EU909688.1|Porcine_circovirus_2|Belgium|NA|2008	Cluster11	EU909688.1	Porcine_circovirus_2	Europe	2008	NA	PCV-2b
Cluster11|EU921255.1|Porcine_circovirus_2|China|pig|2008	Cluster11	EU921255.1	Porcine_circovirus_2	Asia	2008	Sus scrofa	PCV-2b
Cluster11|EU921257.1|Porcine_circovirus_2|China|pig|2008	Cluster11	EU921257.1	Porcine_circovirus_2	Asia	2008	Sus scrofa	PCV-2b
Cluster11|EU921256.1|Porcine_circovirus_2|China|pig|2008	Cluster11	EU921256.1	Porcine_circovirus_2	Asia	2008	Sus scrofa	PCV-2b
Cluster11|EU921254.1|Porcine_circovirus_2|China|pig|2008	Cluster11	EU921254.1	Porcine_circovirus_2	Asia	2008	Sus scrofa	PCV-2b
Cluster11|EU980089.1|Porcine_circovirus|Argentina|pig|NA	Cluster11	EU980089.1	Porcine_circovirus	South America	NA	Sus scrofa	PCV-2b
Cluster11|EU980090.1|Porcine_circovirus|Argentina|pig|NA	Cluster11	EU980090.1	Porcine_circovirus	South America	NA	Sus scrofa	PCV-2b
Cluster11|EU980094.1|Porcine_circovirus|Argentina|pig|NA	Cluster11	EU980094.1	Porcine_circovirus	South America	NA	Sus scrofa	PCV-2b
Cluster11|FJ158602.1|Porcine_circovirus_2|China: Jiangsu province|swine|2007	Cluster11	FJ158602.1	Porcine_circovirus_2	Asia	2007	Sus scrofa	PCV-2b
Cluster11|FJ158603.1|Porcine_circovirus_2|China: Jiangsu province|swine|2006	Cluster11	FJ158603.1	Porcine_circovirus_2	Asia	2006	Sus scrofa	PCV-2b
Cluster11|FJ233906.1|Porcine_circovirus_2|Canada|Sus scrofa domesticus (domestic pig)|2008	Cluster11	FJ233906.1	Porcine_circovirus_2	North America	2008	Sus scrofa	PCV-2b
Cluster11|FJ233910.1|Porcine_circovirus_2|Canada|Sus scrofa domesticus (domestic pig)|2007	Cluster11	FJ233910.1	Porcine_circovirus_2	North America	2007	Sus scrofa	PCV-2b
Cluster11|FJ384969.1|Porcine_circovirus_2|China|NA|2007	Cluster11	FJ384969.1	Porcine_circovirus_2	Asia	2007	NA	PCV-2b
Cluster11|FJ447482.1|Porcine_circovirus_2|China: Gansu, Lanzhou|NA|NA	Cluster11	FJ447482.1	Porcine_circovirus_2	Asia	NA	NA	PCV-2b
Cluster11|FJ598044.1|Porcine_circovirus_2|China: Hubei|swine|2008	Cluster11	FJ598044.1	Porcine_circovirus_2	Asia	2008	Sus scrofa	PCV-2b
Cluster11|FJ608539.1|Porcine_circovirus_2|China|NA|NA	Cluster11	FJ608539.1	Porcine_circovirus_2	Asia	NA	NA	PCV-2b
Cluster11|FJ608540.1|Porcine_circovirus_2|China|NA|NA	Cluster11	FJ608540.1	Porcine_circovirus_2	Asia	NA	NA	PCV-2b
Cluster11|FJ608541.1|Porcine_circovirus_2|China|NA|NA	Cluster11	FJ608541.1	Porcine_circovirus_2	Asia	NA	NA	PCV-2b
Cluster11|FJ608542.1|Porcine_circovirus_2|China|NA|NA	Cluster11	FJ608542.1	Porcine_circovirus_2	Asia	NA	NA	PCV-2b
Cluster11|FJ608543.1|Porcine_circovirus_2|China|NA|NA	Cluster11	FJ608543.1	Porcine_circovirus_2	Asia	NA	NA	PCV-2b
Cluster11|FJ608544.1|Porcine_circovirus_2|China|NA|NA	Cluster11	FJ608544.1	Porcine_circovirus_2	Asia	NA	NA	PCV-2b
Cluster11|FJ608545.1|Porcine_circovirus_2|China|NA|NA	Cluster11	FJ608545.1	Porcine_circovirus_2	Asia	NA	NA	PCV-2b
Cluster11|FJ608546.1|Porcine_circovirus_2|China|NA|NA	Cluster11	FJ608546.1	Porcine_circovirus_2	Asia	NA	NA	PCV-2b
Cluster11|FJ608538.1|Porcine_circovirus_2|China|NA|NA	Cluster11	FJ608538.1	Porcine_circovirus_2	Asia	NA	NA	PCV-2b
Cluster11|FJ608547.1|Porcine_circovirus_2|China|NA|NA	Cluster11	FJ608547.1	Porcine_circovirus_2	Asia	NA	NA	PCV-2b
Cluster11|FJ608548.1|Porcine_circovirus_2|China|NA|NA	Cluster11	FJ608548.1	Porcine_circovirus_2	Asia	NA	NA	PCV-2b
Cluster11|FJ608549.1|Porcine_circovirus_2|China|NA|NA	Cluster11	FJ608549.1	Porcine_circovirus_2	Asia	NA	NA	PCV-2b
Cluster11|FJ623185.1|Porcine_circovirus_2|China|swine|2008	Cluster11	FJ623185.1	Porcine_circovirus_2	Asia	2008	Sus scrofa	PCV-2b
Cluster11|FJ644555.1|Porcine_circovirus_2|China: Jiangsu|pig|2005	Cluster11	FJ644555.1	Porcine_circovirus_2	Asia	2005	Sus scrofa	PCV-2b
Cluster11|FJ644556.1|Porcine_circovirus_2|China: Anhui|pig|2005	Cluster11	FJ644556.1	Porcine_circovirus_2	Asia	2005	Sus scrofa	PCV-2b
Cluster11|FJ644557.1|Porcine_circovirus_2|China: Beijing|pig|2005	Cluster11	FJ644557.1	Porcine_circovirus_2	Asia	2005	Sus scrofa	PCV-2b
Cluster11|FJ644558.1|Porcine_circovirus_2|China: Shandong|pig|2005	Cluster11	FJ644558.1	Porcine_circovirus_2	Asia	2005	Sus scrofa	PCV-2b
Cluster11|FJ644559.1|Porcine_circovirus_2|China: Shandong|pig|2005	Cluster11	FJ644559.1	Porcine_circovirus_2	Asia	2005	Sus scrofa	PCV-2b
Cluster11|FJ644561.1|Porcine_circovirus_2|China: Hebei|pig|2005	Cluster11	FJ644561.1	Porcine_circovirus_2	Asia	2005	Sus scrofa	PCV-2b
Cluster11|FJ644562.1|Porcine_circovirus_2|China: Fujian|pig|2005	Cluster11	FJ644562.1	Porcine_circovirus_2	Asia	2005	Sus scrofa	PCV-2b
Cluster11|FJ644919.1|Porcine_circovirus_2|China: Shanghai|pig|2002	Cluster11	FJ644919.1	Porcine_circovirus_2	Asia	2002	Sus scrofa	PCV-2b
Cluster11|FJ644920.1|Porcine_circovirus_2|China: Jiangsu|pig|2006	Cluster11	FJ644920.1	Porcine_circovirus_2	Asia	2006	Sus scrofa	PCV-2b
Cluster11|FJ644921.1|Porcine_circovirus_2|China: Jiangsu|pig|2006	Cluster11	FJ644921.1	Porcine_circovirus_2	Asia	2006	Sus scrofa	PCV-2b
Cluster11|FJ644922.1|Porcine_circovirus_2|China: Jiangsu|pig|2008	Cluster11	FJ644922.1	Porcine_circovirus_2	Asia	2008	Sus scrofa	PCV-2b
Cluster11|FJ644923.1|Porcine_circovirus_2|China: Zhejiang|pig|2006	Cluster11	FJ644923.1	Porcine_circovirus_2	Asia	2006	Sus scrofa	PCV-2b
Cluster11|FJ644924.1|Porcine_circovirus_2|China: Jiangsu|pig|2006	Cluster11	FJ644924.1	Porcine_circovirus_2	Asia	2006	Sus scrofa	PCV-2b
Cluster11|FJ644925.1|Porcine_circovirus_2|China: Shanghai|pig|2006	Cluster11	FJ644925.1	Porcine_circovirus_2	Asia	2006	Sus scrofa	PCV-2b
Cluster11|MF314266.1|Porcine_circovirus_2|Thailand|swine|2013	Cluster11	MF314266.1	Porcine_circovirus_2	Asia	2013	Sus scrofa	PCV-2b
Cluster11|FJ644926.1|Porcine_circovirus_2|China: Shanghai|pig|2006	Cluster11	FJ644926.1	Porcine_circovirus_2	Asia	2006	Sus scrofa	PCV-2b
Cluster11|FJ644928.1|Porcine_circovirus_2|China: Zhejiang|pig|2008	Cluster11	FJ644928.1	Porcine_circovirus_2	Asia	2008	Sus scrofa	PCV-2b
Cluster11|FJ644930.1|Porcine_circovirus_2|China: Jiangsu|pig|2008	Cluster11	FJ644930.1	Porcine_circovirus_2	Asia	2008	Sus scrofa	PCV-2b
Cluster11|FJ644932.1|Porcine_circovirus_2|China: Shanghai|pig|2008	Cluster11	FJ644932.1	Porcine_circovirus_2	Asia	2008	Sus scrofa	PCV-2b
Cluster11|FJ660967.1|Porcine_circovirus_2|China|pig|2007	Cluster11	FJ660967.1	Porcine_circovirus_2	Asia	2007	Sus scrofa	PCV-2b
Cluster11|GQ404806.1|Porcine_circovirus_2|China: Beijing|pig|2007	Cluster11	GQ404806.1	Porcine_circovirus_2	Asia	2007	Sus scrofa	PCV-2b
Cluster11|GQ404798.1|Porcine_circovirus_2|China: Shandong|pig|2006	Cluster11	GQ404798.1	Porcine_circovirus_2	Asia	2006	Sus scrofa	PCV-2b
Cluster11|FJ660970.1|Porcine_circovirus_2|China|pig|2007	Cluster11	FJ660970.1	Porcine_circovirus_2	Asia	2007	Sus scrofa	PCV-2b
Cluster11|GQ404805.1|Porcine_circovirus_2|China: Beijing|pig|2007	Cluster11	GQ404805.1	Porcine_circovirus_2	Asia	2007	Sus scrofa	PCV-2b
Cluster11|FJ660971.1|Porcine_circovirus_2|China|pig|2007	Cluster11	FJ660971.1	Porcine_circovirus_2	Asia	2007	Sus scrofa	PCV-2b
Cluster11|FJ667584.1|Porcine_circovirus_2|China|NA|2007	Cluster11	FJ667584.1	Porcine_circovirus_2	Asia	2007	NA	PCV-2b
Cluster11|FJ667587.1|Porcine_circovirus_2|China|NA|2007	Cluster11	FJ667587.1	Porcine_circovirus_2	Asia	2007	NA	PCV-2b
Cluster11|FJ667589.1|Porcine_circovirus_2|China|NA|2007	Cluster11	FJ667589.1	Porcine_circovirus_2	Asia	2007	NA	PCV-2b
Cluster11|FJ667591.1|Porcine_circovirus_2|China|NA|2008	Cluster11	FJ667591.1	Porcine_circovirus_2	Asia	2008	NA	PCV-2b
Cluster11|FJ667592.1|Porcine_circovirus_2|China|NA|2008	Cluster11	FJ667592.1	Porcine_circovirus_2	Asia	2008	NA	PCV-2b
Cluster11|FJ667593.1|Porcine_circovirus_2|China|NA|2008	Cluster11	FJ667593.1	Porcine_circovirus_2	Asia	2008	NA	PCV-2b
Cluster11|FJ667595.1|Porcine_circovirus_2|China|NA|2008	Cluster11	FJ667595.1	Porcine_circovirus_2	Asia	2008	NA	PCV-2b
Cluster11|FJ667594.1|Porcine_circovirus_2|China|NA|2008	Cluster11	FJ667594.1	Porcine_circovirus_2	Asia	2008	NA	PCV-2b
Cluster11|FJ716703.1|Porcine_circovirus_2|China|NA|2008	Cluster11	FJ716703.1	Porcine_circovirus_2	Asia	2008	NA	PCV-2b
Cluster11|FJ716704.1|Porcine_circovirus_2|China|NA|2008	Cluster11	FJ716704.1	Porcine_circovirus_2	Asia	2008	NA	PCV-2b
Cluster11|FJ667596.1|Porcine_circovirus_2|China|NA|2008	Cluster11	FJ667596.1	Porcine_circovirus_2	Asia	2008	NA	PCV-2b
Cluster11|FJ755686.1|Porcine_circovirus_2|South Korea|pig|2008	Cluster11	FJ755686.1	Porcine_circovirus_2	Asia	2008	Sus scrofa	PCV-2b
Cluster11|FJ870969.1|Porcine_circovirus_2|China|pig|2008	Cluster11	FJ870969.1	Porcine_circovirus_2	Asia	2008	Sus scrofa	PCV-2b
Cluster11|FJ870974.1|Porcine_circovirus_2|China: HeNan|pig|2008	Cluster11	FJ870974.1	Porcine_circovirus_2	Asia	2008	Sus scrofa	PCV-2b
Cluster11|FJ870975.1|Porcine_circovirus_2|China: ShanDong|pig|2008	Cluster11	FJ870975.1	Porcine_circovirus_2	Asia	2008	Sus scrofa	PCV-2b
Cluster11|FJ870976.1|Porcine_circovirus_2|China: HeNan|pig|2008	Cluster11	FJ870976.1	Porcine_circovirus_2	Asia	2008	Sus scrofa	PCV-2b
Cluster11|FJ905459.1|Porcine_circovirus_2|South Korea|swine|2007	Cluster11	FJ905459.1	Porcine_circovirus_2	Asia	2007	Sus scrofa	PCV-2b
Cluster11|FJ905460.1|Porcine_circovirus_2|South Korea|swine|2007	Cluster11	FJ905460.1	Porcine_circovirus_2	Asia	2007	Sus scrofa	PCV-2b
Cluster11|FJ905461.1|Porcine_circovirus_2|South Korea|swine|2005	Cluster11	FJ905461.1	Porcine_circovirus_2	Asia	2005	Sus scrofa	PCV-2b
Cluster11|FJ905462.1|Porcine_circovirus_2|South Korea|swine|2005	Cluster11	FJ905462.1	Porcine_circovirus_2	Asia	2005	Sus scrofa	PCV-2b
Cluster11|FJ905463.1|Porcine_circovirus_2|South Korea|swine|2007	Cluster11	FJ905463.1	Porcine_circovirus_2	Asia	2007	Sus scrofa	PCV-2b
Cluster11|FJ905464.1|Porcine_circovirus_2|South Korea|swine|2005	Cluster11	FJ905464.1	Porcine_circovirus_2	Asia	2005	Sus scrofa	PCV-2b
Cluster11|FJ905465.1|Porcine_circovirus_2|South Korea|swine|2005	Cluster11	FJ905465.1	Porcine_circovirus_2	Asia	2005	Sus scrofa	PCV-2b
Cluster11|FJ905466.1|Porcine_circovirus_2|South Korea|swine|2005	Cluster11	FJ905466.1	Porcine_circovirus_2	Asia	2005	Sus scrofa	PCV-2b
Cluster11|FJ905467.1|Porcine_circovirus_2|South Korea|swine|2007	Cluster11	FJ905467.1	Porcine_circovirus_2	Asia	2007	Sus scrofa	PCV-2b
Cluster11|EU450601.1|Porcine_circovirus_2|South Korea|NA|NA	Cluster11	EU450601.1	Porcine_circovirus_2	Asia	NA	NA	PCV-2b
Cluster11|FJ905468.1|Porcine_circovirus_2|South Korea|swine|2007	Cluster11	FJ905468.1	Porcine_circovirus_2	Asia	2007	Sus scrofa	PCV-2b
Cluster11|KC620551.1|Porcine_circovirus_2|South Korea|pig|2006	Cluster11	KC620551.1	Porcine_circovirus_2	Asia	2006	Sus scrofa	PCV-2b
Cluster11|KC620512.1|Porcine_circovirus_2|South Korea|wild boar|2012	Cluster11	KC620512.1	Porcine_circovirus_2	Asia	2012	Wild boar	PCV-2b
Cluster11|KC620507.1|Porcine_circovirus_2|South Korea|wild boar|2011	Cluster11	KC620507.1	Porcine_circovirus_2	Asia	2011	Wild boar	PCV-2b
Cluster11|EU450636.1|Porcine_circovirus_2|South Korea|NA|NA	Cluster11	EU450636.1	Porcine_circovirus_2	Asia	NA	NA	PCV-2b
Cluster11|EU450617.1|Porcine_circovirus_2|South Korea|NA|NA	Cluster11	EU450617.1	Porcine_circovirus_2	Asia	NA	NA	PCV-2b
Cluster11|EU450592.1|Porcine_circovirus_2|South Korea|NA|NA	Cluster11	EU450592.1	Porcine_circovirus_2	Asia	NA	NA	PCV-2b
Cluster11|FJ905469.1|Porcine_circovirus_2|South Korea|swine|2005	Cluster11	FJ905469.1	Porcine_circovirus_2	Asia	2005	Sus scrofa	PCV-2b
Cluster11|FJ905470.1|Porcine_circovirus_2|South Korea|swine|2007	Cluster11	FJ905470.1	Porcine_circovirus_2	Asia	2007	Sus scrofa	PCV-2b
Cluster11|FJ935780.1|Porcine_circovirus_2|Denmark|Sus scrofa|2006	Cluster11	FJ935780.1	Porcine_circovirus_2	Europe	2006	Sus scrofa	PCV-2b
Cluster11|FN398026.1|Porcine_circovirus_2|Cuba:Pinar del Rio|Sus scrofa domestica|NA	Cluster11	FN398026.1	Porcine_circovirus_2	North America	NA	Sus scrofa	PCV-2b
Cluster11|FN687845.1|Porcine_circovirus_2|Cuba:La Habana|Sus scrofa|NA	Cluster11	FN687845.1	Porcine_circovirus_2	North America	NA	Sus scrofa	PCV-2b
Cluster11|FN687842.1|Porcine_circovirus_2|Cuba:La Habana|Sus scrofa|NA	Cluster11	FN687842.1	Porcine_circovirus_2	North America	NA	Sus scrofa	PCV-2b
Cluster11|FN687843.1|Porcine_circovirus_2|Cuba:La Habana|Sus scrofa|NA	Cluster11	FN687843.1	Porcine_circovirus_2	North America	NA	Sus scrofa	PCV-2b
Cluster11|FN687846.1|Porcine_circovirus_2|Cuba:La Habana|Sus scrofa|NA	Cluster11	FN687846.1	Porcine_circovirus_2	North America	NA	Sus scrofa	PCV-2b
Cluster11|FN687844.1|Porcine_circovirus_2|Cuba:La Habana|Sus scrofa|NA	Cluster11	FN687844.1	Porcine_circovirus_2	North America	NA	Sus scrofa	PCV-2b
Cluster11|FN687848.1|Porcine_circovirus_2|Cuba:Pinar del Rio|Sus scrofa|NA	Cluster11	FN687848.1	Porcine_circovirus_2	North America	NA	Sus scrofa	PCV-2b
Cluster11|FN687849.1|Porcine_circovirus_2|Cuba:Pinar del Rio|Sus scrofa|NA	Cluster11	FN687849.1	Porcine_circovirus_2	North America	NA	Sus scrofa	PCV-2b
Cluster11|FN687850.1|Porcine_circovirus_2|Cuba:Ciego de Avila|Sus scrofa|NA	Cluster11	FN687850.1	Porcine_circovirus_2	North America	NA	Sus scrofa	PCV-2b
Cluster11|FN687851.1|Porcine_circovirus_2|Cuba:Ciego de Avila|Sus scrofa|NA	Cluster11	FN687851.1	Porcine_circovirus_2	North America	NA	Sus scrofa	PCV-2b
Cluster11|FN398025.1|Porcine_circovirus_2|Cuba:Villa Clara|Sus scrofa domestica|NA	Cluster11	FN398025.1	Porcine_circovirus_2	North America	NA	Sus scrofa	PCV-2b
Cluster11|FN398023.1|Porcine_circovirus_2|Cuba:Villa Clara|Sus scrofa domestica|NA	Cluster11	FN398023.1	Porcine_circovirus_2	North America	NA	Sus scrofa	PCV-2b
Cluster11|FN687853.1|Porcine_circovirus_2|Cuba:Ciego de Avila|Sus scrofa|NA	Cluster11	FN687853.1	Porcine_circovirus_2	North America	NA	Sus scrofa	PCV-2b
Cluster11|FN398027.1|Porcine_circovirus_2|Cuba:La Habana|Sus scrofa domestica|NA	Cluster11	FN398027.1	Porcine_circovirus_2	North America	NA	Sus scrofa	PCV-2b
Cluster11|FN687854.1|Porcine_circovirus_2|Cuba:Matanzas|Sus scrofa|NA	Cluster11	FN687854.1	Porcine_circovirus_2	North America	NA	Sus scrofa	PCV-2b
Cluster11|FN687855.1|Porcine_circovirus_2|Cuba:Matanzas|Sus scrofa|NA	Cluster11	FN687855.1	Porcine_circovirus_2	North America	NA	Sus scrofa	PCV-2b
Cluster11|FN687856.1|Porcine_circovirus_2|Cuba:Holguin|Sus scrofa|NA	Cluster11	FN687856.1	Porcine_circovirus_2	North America	NA	Sus scrofa	PCV-2b
Cluster11|FN687857.1|Porcine_circovirus_2|Cuba:Matanzas|Sus scrofa|NA	Cluster11	FN687857.1	Porcine_circovirus_2	North America	NA	Sus scrofa	PCV-2b
Cluster11|GQ174519.1|Porcine_circovirus_2|China|swine|2008	Cluster11	GQ174519.1	Porcine_circovirus_2	Asia	2008	Sus scrofa	PCV-2b
Cluster11|FJ384968.1|Porcine_circovirus_2|China|NA|2007	Cluster11	FJ384968.1	Porcine_circovirus_2	Asia	2007	NA	PCV-2b
Cluster11|AY556475.1|Porcine_circovirus_2|China:Guangxi|NA|NA	Cluster11	AY556475.1	Porcine_circovirus_2	Asia	NA	NA	PCV-2b
Cluster11|EF190943.1|Porcine_circovirus_2|China|NA|NA	Cluster11	EF190943.1	Porcine_circovirus_2	Asia	NA	NA	PCV-2b
Cluster11|EF190942.1|Porcine_circovirus_2|China|NA|NA	Cluster11	EF190942.1	Porcine_circovirus_2	Asia	NA	NA	PCV-2b
Cluster11|EF190937.1|Porcine_circovirus_2|China|NA|NA	Cluster11	EF190937.1	Porcine_circovirus_2	Asia	NA	NA	PCV-2b
Cluster11|EF190939.1|Porcine_circovirus_2|China|NA|NA	Cluster11	EF190939.1	Porcine_circovirus_2	Asia	NA	NA	PCV-2b
Cluster11|EF190923.1|Porcine_circovirus_2|China|NA|NA	Cluster11	EF190923.1	Porcine_circovirus_2	Asia	NA	NA	PCV-2b
Cluster11|HQ113121.1|Porcine_circovirus_2|China: Anhui|porcine|2009	Cluster11	HQ113121.1	Porcine_circovirus_2	Asia	2009	Sus scrofa	PCV-2b
Cluster11|FJ384966.1|Porcine_circovirus_2|China|NA|2007	Cluster11	FJ384966.1	Porcine_circovirus_2	Asia	2007	NA	PCV-2b
Cluster11|FJ384967.1|Porcine_circovirus_2|China|NA|2007	Cluster11	FJ384967.1	Porcine_circovirus_2	Asia	2007	NA	PCV-2b
Cluster11|AY604430.1|Porcine_circovirus_2|China|NA|NA	Cluster11	AY604430.1	Porcine_circovirus_2	Asia	NA	NA	PCV-2b
Cluster11|EF190933.1|Porcine_circovirus_2|China|NA|NA	Cluster11	EF190933.1	Porcine_circovirus_2	Asia	NA	NA	PCV-2b
Cluster11|FJ384965.1|Porcine_circovirus_2|China|NA|2007	Cluster11	FJ384965.1	Porcine_circovirus_2	Asia	2007	NA	PCV-2b
Cluster11|EU257514.1|Porcine_circovirus_2|China|NA|NA	Cluster11	EU257514.1	Porcine_circovirus_2	Asia	NA	NA	PCV-2b
Cluster11|EF197987.1|Porcine_circovirus_2|China|NA|NA	Cluster11	EF197987.1	Porcine_circovirus_2	Asia	NA	NA	PCV-2b
Cluster11|KM604667.1|Porcine_circovirus_2|China: Tangshan|swine|2006	Cluster11	KM604667.1	Porcine_circovirus_2	Asia	2006	Sus scrofa	PCV-2b
Cluster11|KF850461.1|Porcine_circovirus_2|China: Shanghai|swine|2010	Cluster11	KF850461.1	Porcine_circovirus_2	Asia	2010	Sus scrofa	PCV-2b
Cluster11|GQ359000.1|Porcine_circovirus_2|China|swine|2007	Cluster11	GQ359000.1	Porcine_circovirus_2	Asia	2007	Sus scrofa	PCV-2b
Cluster11|EU727546.1|Porcine_circovirus_2|China|pig|NA	Cluster11	EU727546.1	Porcine_circovirus_2	Asia	NA	Sus scrofa	PCV-2b
Cluster11|DQ231519.1|Porcine_circovirus_2|China: Zhejiang, Hangzhou, Jiande|NA|2003	Cluster11	DQ231519.1	Porcine_circovirus_2	Asia	2003	NA	PCV-2b
Cluster11|DQ231518.1|Porcine_circovirus_2|China: Zhejiang, Hangzhou, Xiaoshan|NA|2005	Cluster11	DQ231518.1	Porcine_circovirus_2	Asia	2005	NA	PCV-2b
Cluster11|DQ180393.1|Porcine_circovirus_2|China|pig|NA	Cluster11	DQ180393.1	Porcine_circovirus_2	Asia	NA	Sus scrofa	PCV-2b
Cluster11|GQ227412.1|Porcine_circovirus_2|China|Sus scrofa|2007	Cluster11	GQ227412.1	Porcine_circovirus_2	Asia	2007	Sus scrofa	PCV-2b
Cluster11|GQ358992.1|Porcine_circovirus_2|China|swine|2007	Cluster11	GQ358992.1	Porcine_circovirus_2	Asia	2007	Sus scrofa	PCV-2b
Cluster11|GQ358994.1|Porcine_circovirus_2|China|swine|2007	Cluster11	GQ358994.1	Porcine_circovirus_2	Asia	2007	Sus scrofa	PCV-2b
Cluster11|GQ358996.1|Porcine_circovirus_2|China|swine|2007	Cluster11	GQ358996.1	Porcine_circovirus_2	Asia	2007	Sus scrofa	PCV-2b
Cluster11|GQ358997.1|Porcine_circovirus_2|China|swine|2007	Cluster11	GQ358997.1	Porcine_circovirus_2	Asia	2007	Sus scrofa	PCV-2b
Cluster11|GQ358998.1|Porcine_circovirus_2|China|swine|2007	Cluster11	GQ358998.1	Porcine_circovirus_2	Asia	2007	Sus scrofa	PCV-2b
Cluster11|GQ358999.1|Porcine_circovirus_2|China|swine|2007	Cluster11	GQ358999.1	Porcine_circovirus_2	Asia	2007	Sus scrofa	PCV-2b
Cluster11|GQ359004.1|Porcine_circovirus_2|China|swine|2008	Cluster11	GQ359004.1	Porcine_circovirus_2	Asia	2008	Sus scrofa	PCV-2b
Cluster11|GQ359006.1|Porcine_circovirus_2|China|swine|2008	Cluster11	GQ359006.1	Porcine_circovirus_2	Asia	2008	Sus scrofa	PCV-2b
Cluster11|GQ359007.1|Porcine_circovirus_2|China|swine|2008	Cluster11	GQ359007.1	Porcine_circovirus_2	Asia	2008	Sus scrofa	PCV-2b
Cluster11|GQ359008.1|Porcine_circovirus_2|China|swine|2008	Cluster11	GQ359008.1	Porcine_circovirus_2	Asia	2008	Sus scrofa	PCV-2b
Cluster11|GQ404799.1|Porcine_circovirus_2|China: Shandong|pig|2007	Cluster11	GQ404799.1	Porcine_circovirus_2	Asia	2007	Sus scrofa	PCV-2b
Cluster11|GQ404801.1|Porcine_circovirus_2|China: Shanxi|pig|2006	Cluster11	GQ404801.1	Porcine_circovirus_2	Asia	2006	Sus scrofa	PCV-2b
Cluster11|GQ404802.1|Porcine_circovirus_2|China: Shanxi|pig|2007	Cluster11	GQ404802.1	Porcine_circovirus_2	Asia	2007	Sus scrofa	PCV-2b
Cluster11|GQ404803.1|Porcine_circovirus_2|China: Hebei|pig|2007	Cluster11	GQ404803.1	Porcine_circovirus_2	Asia	2007	Sus scrofa	PCV-2b
Cluster11|GQ404804.1|Porcine_circovirus_2|China: Shanxi|pig|2007	Cluster11	GQ404804.1	Porcine_circovirus_2	Asia	2007	Sus scrofa	PCV-2b
Cluster11|GQ404807.1|Porcine_circovirus_2|China: Hebei|pig|2008	Cluster11	GQ404807.1	Porcine_circovirus_2	Asia	2008	Sus scrofa	PCV-2b
Cluster11|GQ404808.1|Porcine_circovirus_2|China: Hebei|pig|2008	Cluster11	GQ404808.1	Porcine_circovirus_2	Asia	2008	Sus scrofa	PCV-2b
Cluster11|GQ449670.1|Porcine_circovirus_2|China|pig|2009	Cluster11	GQ449670.1	Porcine_circovirus_2	Asia	2009	Sus scrofa	PCV-2b
Cluster11|GQ449672.1|Porcine_circovirus_2|China|pig|2009	Cluster11	GQ449672.1	Porcine_circovirus_2	Asia	2009	Sus scrofa	PCV-2b
Cluster11|GQ911590.1|Porcine_circovirus_2|Taiwan: Tai-Dong|pig with post-weaning multisystemic wasting syndrome (PMWS)|2007	Cluster11	GQ911590.1	Porcine_circovirus_2	Asia	2007	Sus scrofa	PCV-2b
Cluster11|GQ915289.1|Porcine_circovirus_2|China|pig|2009	Cluster11	GQ915289.1	Porcine_circovirus_2	Asia	2009	Sus scrofa	PCV-2b
Cluster11|GQ995581.1|Porcine_circovirus_2|Brazil|swine|2009	Cluster11	GQ995581.1	Porcine_circovirus_2	South America	2009	Sus scrofa	PCV-2b
Cluster11|GQ995582.1|Porcine_circovirus_2|Brazil|swine|2009	Cluster11	GQ995582.1	Porcine_circovirus_2	South America	2009	Sus scrofa	PCV-2b
Cluster11|GQ995583.1|Porcine_circovirus_2|Brazil|swine|2009	Cluster11	GQ995583.1	Porcine_circovirus_2	South America	2009	Sus scrofa	PCV-2b
Cluster11|GQ995584.1|Porcine_circovirus_2|Brazil|swine|2009	Cluster11	GQ995584.1	Porcine_circovirus_2	South America	2009	Sus scrofa	PCV-2b
Cluster11|GQ996404.1|Porcine_circovirus_2|China: Anhui|pig|2009	Cluster11	GQ996404.1	Porcine_circovirus_2	Asia	2009	Sus scrofa	PCV-2b
Cluster11|GU049342.1|Porcine_circovirus_2|Spain|Sus scrofa (swine)|2006	Cluster11	GU049342.1	Porcine_circovirus_2	Europe	2006	Sus scrofa	PCV-2b
Cluster11|GU049341.1|Porcine_circovirus_2|Spain|Sus scrofa (swine)|2006	Cluster11	GU049341.1	Porcine_circovirus_2	Europe	2006	Sus scrofa	PCV-2b
Cluster11|GU083582.1|Porcine_circovirus_2|China|pig|2009	Cluster11	GU083582.1	Porcine_circovirus_2	Asia	2009	Sus scrofa	PCV-2b
Cluster11|GU233804.1|Porcine_circovirus_2|China|pig|2004	Cluster11	GU233804.1	Porcine_circovirus_2	Asia	2004	Sus scrofa	PCV-2b
Cluster11|GU244506.1|Porcine_circovirus_2|Taiwan|pig|NA	Cluster11	GU244506.1	Porcine_circovirus_2	Asia	NA	Sus scrofa	PCV-2b
Cluster11|GU244507.1|Porcine_circovirus_2|Taiwan|pig|NA	Cluster11	GU244507.1	Porcine_circovirus_2	Asia	NA	Sus scrofa	PCV-2b
Cluster11|GU247987.1|Porcine_circovirus_2|China|pig|2005	Cluster11	GU247987.1	Porcine_circovirus_2	Asia	2005	Sus scrofa	PCV-2b
Cluster11|GU247988.1|Porcine_circovirus_2|China|pig|2006	Cluster11	GU247988.1	Porcine_circovirus_2	Asia	2006	Sus scrofa	PCV-2b
Cluster11|GU247989.1|Porcine_circovirus_2|China|pig|2005	Cluster11	GU247989.1	Porcine_circovirus_2	Asia	2005	Sus scrofa	PCV-2b
Cluster11|GU247990.1|Porcine_circovirus_2|China|pig|2005	Cluster11	GU247990.1	Porcine_circovirus_2	Asia	2005	Sus scrofa	PCV-2b
Cluster11|GU247991.1|Porcine_circovirus_2|China|pig|2006	Cluster11	GU247991.1	Porcine_circovirus_2	Asia	2006	Sus scrofa	PCV-2b
Cluster11|GU247992.1|Porcine_circovirus_2|China|pig|2005	Cluster11	GU247992.1	Porcine_circovirus_2	Asia	2005	Sus scrofa	PCV-2b
Cluster11|GU325759.1|Porcine_circovirus_2|China|swine|2009	Cluster11	GU325759.1	Porcine_circovirus_2	Asia	2009	Sus scrofa	PCV-2b
Cluster11|GU325764.1|Porcine_circovirus_2|China|swine|2009	Cluster11	GU325764.1	Porcine_circovirus_2	Asia	2009	Sus scrofa	PCV-2b
Cluster11|GU325766.1|Porcine_circovirus_2|China|swine|2009	Cluster11	GU325766.1	Porcine_circovirus_2	Asia	2009	Sus scrofa	PCV-2b
Cluster11|GU450330.1|Porcine_circovirus_2|China: Shanghai|swine|2008	Cluster11	GU450330.1	Porcine_circovirus_2	Asia	2008	Sus scrofa	PCV-2b
Cluster11|GU938304.1|Porcine_circovirus_2|China: Guodongxian, Hunan|porcine|2009	Cluster11	GU938304.1	Porcine_circovirus_2	Asia	2009	Sus scrofa	PCV-2b
Cluster11|HD048247.1|Porcine_circovirus_2|NA|NA|NA	Cluster11	HD048247.1	Porcine_circovirus_2		NA	NA	PCV-2b
Cluster11|HF542107.1|Porcine_circovirus_2|Brazil|Sus scrofa|2007	Cluster11	HF542107.1	Porcine_circovirus_2	South America	2007	Sus scrofa	PCV-2b
Cluster11|HM003569.1|Porcine_circovirus_2|China: Shandong|swine|2009	Cluster11	HM003569.1	Porcine_circovirus_2	Asia	2009	Sus scrofa	PCV-2b
Cluster11|HM003570.1|Porcine_circovirus_2|China: Hebei|swine|2009	Cluster11	HM003570.1	Porcine_circovirus_2	Asia	2009	Sus scrofa	PCV-2b
Cluster11|HM009329.1|Porcine_circovirus_2|Slovakia|Sus scrofa domestica|2007	Cluster11	HM009329.1	Porcine_circovirus_2	Europe	2007	Sus scrofa	PCV-2b
Cluster11|HM009331.1|Porcine_circovirus_2|Slovakia|Sus scrofa domestica|2009	Cluster11	HM009331.1	Porcine_circovirus_2	Europe	2009	Sus scrofa	PCV-2b
Cluster11|HM009332.1|Porcine_circovirus_2|Slovakia|Sus scrofa domestica|2009	Cluster11	HM009332.1	Porcine_circovirus_2	Europe	2009	Sus scrofa	PCV-2b
Cluster11|HM009334.1|Porcine_circovirus_2|Slovakia|Sus scrofa domestica|2008	Cluster11	HM009334.1	Porcine_circovirus_2	Europe	2008	Sus scrofa	PCV-2b
Cluster11|HM009336.1|Porcine_circovirus_2|Slovakia|Sus scrofa domestica|2005	Cluster11	HM009336.1	Porcine_circovirus_2	Europe	2005	Sus scrofa	PCV-2b
Cluster11|HM030908.1|Porcine_circovirus_2|China|pig|2009	Cluster11	HM030908.1	Porcine_circovirus_2	Asia	2009	Sus scrofa	PCV-2b
Cluster11|JF272497.1|Porcine_circovirus_2|China: Dongying|porcine|2010	Cluster11	JF272497.1	Porcine_circovirus_2	Asia	2010	Sus scrofa	PCV-2b
Cluster11|HM038018.1|Porcine_circovirus_2|China|pig|2005	Cluster11	HM038018.1	Porcine_circovirus_2	Asia	2005	Sus scrofa	PCV-2b
Cluster11|HM038019.1|Porcine_circovirus_2|China|pig|2005	Cluster11	HM038019.1	Porcine_circovirus_2	Asia	2005	Sus scrofa	PCV-2b
Cluster11|HM038020.1|Porcine_circovirus_2|China|pig|2004	Cluster11	HM038020.1	Porcine_circovirus_2	Asia	2004	Sus scrofa	PCV-2b
Cluster11|HM038022.1|Porcine_circovirus_2|China|pig|2008	Cluster11	HM038022.1	Porcine_circovirus_2	Asia	2008	Sus scrofa	PCV-2b
Cluster11|JF682792.1|Porcine_circovirus_2|China|pig|2010	Cluster11	JF682792.1	Porcine_circovirus_2	Asia	2010	Sus scrofa	PCV-2b
Cluster11|HM038023.1|Porcine_circovirus_2|China|pig|2007	Cluster11	HM038023.1	Porcine_circovirus_2	Asia	2007	Sus scrofa	PCV-2b
Cluster11|HM038024.1|Porcine_circovirus_2|China|pig|2005	Cluster11	HM038024.1	Porcine_circovirus_2	Asia	2005	Sus scrofa	PCV-2b
Cluster11|HM038026.1|Porcine_circovirus_2|China|pig|2007	Cluster11	HM038026.1	Porcine_circovirus_2	Asia	2007	Sus scrofa	PCV-2b
Cluster11|HM038025.1|Porcine_circovirus_2|China|pig|2008	Cluster11	HM038025.1	Porcine_circovirus_2	Asia	2008	Sus scrofa	PCV-2b
Cluster11|HM038027.1|Porcine_circovirus_2|China|pig|2006	Cluster11	HM038027.1	Porcine_circovirus_2	Asia	2006	Sus scrofa	PCV-2b
Cluster11|HM038028.1|Porcine_circovirus_2|China|pig|2008	Cluster11	HM038028.1	Porcine_circovirus_2	Asia	2008	Sus scrofa	PCV-2b
Cluster11|HM038029.1|Porcine_circovirus_2|China|pig|2007	Cluster11	HM038029.1	Porcine_circovirus_2	Asia	2007	Sus scrofa	PCV-2b
Cluster11|HM038032.1|Porcine_circovirus_2|China|pig|2008	Cluster11	HM038032.1	Porcine_circovirus_2	Asia	2008	Sus scrofa	PCV-2b
Cluster11|HM142898.1|Porcine_circovirus_2|China: Zibo city|NA|NA	Cluster11	HM142898.1	Porcine_circovirus_2	Asia	NA	NA	PCV-2b
Cluster11|HM535639.1|Porcine_circovirus_2|China: Qingdao, Shandong|porcine|2010	Cluster11	HM535639.1	Porcine_circovirus_2	Asia	2010	Sus scrofa	PCV-2b
Cluster11|JF272499.1|Porcine_circovirus_2|China: Qingdao|porcine|2010	Cluster11	JF272499.1	Porcine_circovirus_2	Asia	2010	Sus scrofa	PCV-2b
Cluster11|HM565919.1|Porcine_circovirus_2|Paraguay|swine|2007	Cluster11	HM565919.1	Porcine_circovirus_2	South America	2007	Sus scrofa	PCV-2b
Cluster11|HM565920.1|Porcine_circovirus_2|Argentina|swine|2007	Cluster11	HM565920.1	Porcine_circovirus_2	South America	2007	Sus scrofa	PCV-2b
Cluster11|HM565923.1|Porcine_circovirus_2|Argentina|swine|2007	Cluster11	HM565923.1	Porcine_circovirus_2	South America	2007	Sus scrofa	PCV-2b
Cluster11|HM776438.1|Porcine_circovirus_2|China: Fujian|pig|2009	Cluster11	HM776438.1	Porcine_circovirus_2	Asia	2009	Sus scrofa	PCV-2b
Cluster11|HM776442.1|Porcine_circovirus_2|China: Hunan|pig|2009	Cluster11	HM776442.1	Porcine_circovirus_2	Asia	2009	Sus scrofa	PCV-2b
Cluster11|HM776445.1|Porcine_circovirus_2|China: Jiangxi|pig|2008	Cluster11	HM776445.1	Porcine_circovirus_2	Asia	2008	Sus scrofa	PCV-2b
Cluster11|AY641542.1|Porcine_circovirus_2|China|pig|NA	Cluster11	AY641542.1	Porcine_circovirus_2	Asia	NA	Sus scrofa	PCV-2b
Cluster11|HM776446.1|Porcine_circovirus_2|China: Jiangxi|pig|2008	Cluster11	HM776446.1	Porcine_circovirus_2	Asia	2008	Sus scrofa	PCV-2b
Cluster11|AY651850.1|Porcine_circovirus_2|China: Zhejiang|pig|NA	Cluster11	AY651850.1	Porcine_circovirus_2	Asia	NA	Sus scrofa	PCV-2b
Cluster11|HM776448.1|Porcine_circovirus_2|China: Liaoning|pig|2009	Cluster11	HM776448.1	Porcine_circovirus_2	Asia	2009	Sus scrofa	PCV-2b
Cluster11|JF317566.1|Porcine_circovirus_2|South Korea|swine|2009	Cluster11	JF317566.1	Porcine_circovirus_2	Asia	2009	Sus scrofa	PCV-2b
Cluster11|MF589531.1|Porcine_circovirus_2|China|swine|2014	Cluster11	MF589531.1	Porcine_circovirus_2	Asia	2014	Sus scrofa	PCV-2b
Cluster11|KY947564.1|Porcine_circovirus_2|China|NA|2016	Cluster11	KY947564.1	Porcine_circovirus_2	Asia	2016	NA	PCV-2b
Cluster11|KY947563.1|Porcine_circovirus_2|China|NA|2016	Cluster11	KY947563.1	Porcine_circovirus_2	Asia	2016	NA	PCV-2b
Cluster11|KY947561.1|Porcine_circovirus_2|China|NA|2013	Cluster11	KY947561.1	Porcine_circovirus_2	Asia	2013	NA	PCV-2b
Cluster11|KY509295.1|Porcine_circovirus_2|China|porcine|NA	Cluster11	KY509295.1	Porcine_circovirus_2	Asia	NA	Sus scrofa	PCV-2b
Cluster11|KY940536.1|Porcine_circovirus_2|China|pig|2014	Cluster11	KY940536.1	Porcine_circovirus_2	Asia	2014	Sus scrofa	PCV-2b
Cluster11|KX960940.1|Porcine_circovirus_2|China|swine|2012	Cluster11	KX960940.1	Porcine_circovirus_2	Asia	2012	Sus scrofa	PCV-2b
Cluster11|KX960938.1|Porcine_circovirus_2|China|swine|2012	Cluster11	KX960938.1	Porcine_circovirus_2	Asia	2012	Sus scrofa	PCV-2b
Cluster11|KX814349.1|Porcine_circovirus_2|China|porcine|2016	Cluster11	KX814349.1	Porcine_circovirus_2	Asia	2016	Sus scrofa	PCV-2b
Cluster11|KY656074.1|Porcine_circovirus_2|China|NA|2014	Cluster11	KY656074.1	Porcine_circovirus_2	Asia	2014	NA	PCV-2b
Cluster11|KY656072.1|Porcine_circovirus_2|China|NA|2014	Cluster11	KY656072.1	Porcine_circovirus_2	Asia	2014	NA	PCV-2b
Cluster11|KY656051.1|Porcine_circovirus_2|China|NA|2015	Cluster11	KY656051.1	Porcine_circovirus_2	Asia	2015	NA	PCV-2b
Cluster11|KY656044.1|Porcine_circovirus_2|China|NA|2014	Cluster11	KY656044.1	Porcine_circovirus_2	Asia	2014	NA	PCV-2b
Cluster11|KY656026.1|Porcine_circovirus_2|China|NA|2014	Cluster11	KY656026.1	Porcine_circovirus_2	Asia	2014	NA	PCV-2b
Cluster11|KY656021.1|Porcine_circovirus_2|China|NA|2014	Cluster11	KY656021.1	Porcine_circovirus_2	Asia	2014	NA	PCV-2b
Cluster11|KY656006.1|Porcine_circovirus_2|China|NA|2014	Cluster11	KY656006.1	Porcine_circovirus_2	Asia	2014	NA	PCV-2b
Cluster11|KY656004.1|Porcine_circovirus_2|China|NA|2014	Cluster11	KY656004.1	Porcine_circovirus_2	Asia	2014	NA	PCV-2b
Cluster11|KY655994.1|Porcine_circovirus_2|China|NA|2014	Cluster11	KY655994.1	Porcine_circovirus_2	Asia	2014	NA	PCV-2b
Cluster11|KX867820.1|Porcine_circovirus_2|China|pig|2016	Cluster11	KX867820.1	Porcine_circovirus_2	Asia	2016	Sus scrofa	PCV-2b
Cluster11|KX831482.1|Porcine_circovirus_2|China|swine|2015	Cluster11	KX831482.1	Porcine_circovirus_2	Asia	2015	Sus scrofa	PCV-2b
Cluster11|KX831479.1|Porcine_circovirus_2|China|swine|2015	Cluster11	KX831479.1	Porcine_circovirus_2	Asia	2015	Sus scrofa	PCV-2b
Cluster11|KX831478.1|Porcine_circovirus_2|China|swine|2015	Cluster11	KX831478.1	Porcine_circovirus_2	Asia	2015	Sus scrofa	PCV-2b
Cluster11|KX831477.1|Porcine_circovirus_2|China|swine|2015	Cluster11	KX831477.1	Porcine_circovirus_2	Asia	2015	Sus scrofa	PCV-2b
Cluster11|KX831476.1|Porcine_circovirus_2|China|swine|2015	Cluster11	KX831476.1	Porcine_circovirus_2	Asia	2015	Sus scrofa	PCV-2b
Cluster11|KX169315.1|Porcine_circovirus_2|China|pig|2015	Cluster11	KX169315.1	Porcine_circovirus_2	Asia	2015	Sus scrofa	PCV-2b
Cluster11|KX169314.1|Porcine_circovirus_2|China|pig|2015	Cluster11	KX169314.1	Porcine_circovirus_2	Asia	2015	Sus scrofa	PCV-2b
Cluster11|KX169313.1|Porcine_circovirus_2|China|pig|2015	Cluster11	KX169313.1	Porcine_circovirus_2	Asia	2015	Sus scrofa	PCV-2b
Cluster11|KX169309.1|Porcine_circovirus_2|China|pig|2015	Cluster11	KX169309.1	Porcine_circovirus_2	Asia	2015	Sus scrofa	PCV-2b
Cluster11|KX169304.1|Porcine_circovirus_2|China|pig|2015	Cluster11	KX169304.1	Porcine_circovirus_2	Asia	2015	Sus scrofa	PCV-2b
Cluster11|KX169301.1|Porcine_circovirus_2|China|pig|2015	Cluster11	KX169301.1	Porcine_circovirus_2	Asia	2015	Sus scrofa	PCV-2b
Cluster11|KX169300.1|Porcine_circovirus_2|China|pig|2015	Cluster11	KX169300.1	Porcine_circovirus_2	Asia	2015	Sus scrofa	PCV-2b
Cluster11|KX169299.1|Porcine_circovirus_2|China|pig|2015	Cluster11	KX169299.1	Porcine_circovirus_2	Asia	2015	Sus scrofa	PCV-2b
Cluster11|KX169296.1|Porcine_circovirus_2|China|pig|2015	Cluster11	KX169296.1	Porcine_circovirus_2	Asia	2015	Sus scrofa	PCV-2b
Cluster11|KU041850.1|Porcine_circovirus_2|NA|Sus scrofa|NA	Cluster11	KU041850.1	Porcine_circovirus_2		NA	Sus scrofa	PCV-2b
Cluster11|KU041848.1|Porcine_circovirus_2|NA|Sus scrofa|NA	Cluster11	KU041848.1	Porcine_circovirus_2		NA	Sus scrofa	PCV-2b
Cluster11|KX161671.1|Porcine_circovirus_2|China|pig|2009	Cluster11	KX161671.1	Porcine_circovirus_2	Asia	2009	Sus scrofa	PCV-2b
Cluster11|KX161664.1|Porcine_circovirus_2|China|pig|2006	Cluster11	KX161664.1	Porcine_circovirus_2	Asia	2006	Sus scrofa	PCV-2b
Cluster11|KU557355.1|Porcine_circovirus_2|China|swine|2015	Cluster11	KU557355.1	Porcine_circovirus_2	Asia	2015	Sus scrofa	PCV-2b
Cluster11|KU557354.1|Porcine_circovirus_2|China|swine|2015	Cluster11	KU557354.1	Porcine_circovirus_2	Asia	2015	Sus scrofa	PCV-2b
Cluster11|KU311027.1|Porcine_circovirus_2|China|swine|2014	Cluster11	KU311027.1	Porcine_circovirus_2	Asia	2014	Sus scrofa	PCV-2b
Cluster11|KU311026.1|Porcine_circovirus_2|China|swine|2014	Cluster11	KU311026.1	Porcine_circovirus_2	Asia	2014	Sus scrofa	PCV-2b
Cluster11|KU317492.1|Porcine_circovirus_2|China|swine|2015	Cluster11	KU317492.1	Porcine_circovirus_2	Asia	2015	Sus scrofa	PCV-2b
Cluster11|KU317491.1|Porcine_circovirus_2|China|swine|2015	Cluster11	KU317491.1	Porcine_circovirus_2	Asia	2015	Sus scrofa	PCV-2b
Cluster11|KU317490.1|Porcine_circovirus_2|China|swine|2015	Cluster11	KU317490.1	Porcine_circovirus_2	Asia	2015	Sus scrofa	PCV-2b
Cluster11|KU317489.1|Porcine_circovirus_2|China|swine|2015	Cluster11	KU317489.1	Porcine_circovirus_2	Asia	2015	Sus scrofa	PCV-2b
Cluster11|KU317482.1|Porcine_circovirus_2|China|swine|2015	Cluster11	KU317482.1	Porcine_circovirus_2	Asia	2015	Sus scrofa	PCV-2b
Cluster11|KU317480.1|Porcine_circovirus_2|China|swine|2015	Cluster11	KU317480.1	Porcine_circovirus_2	Asia	2015	Sus scrofa	PCV-2b
Cluster11|KU317476.1|Porcine_circovirus_2|China|swine|2015	Cluster11	KU317476.1	Porcine_circovirus_2	Asia	2015	Sus scrofa	PCV-2b
Cluster11|KU317475.1|Porcine_circovirus_2|China|swine|2015	Cluster11	KU317475.1	Porcine_circovirus_2	Asia	2015	Sus scrofa	PCV-2b
Cluster11|KU317473.1|Porcine_circovirus_2|China|swine|2015	Cluster11	KU317473.1	Porcine_circovirus_2	Asia	2015	Sus scrofa	PCV-2b
Cluster11|KM235959.1|Porcine_circovirus_2|China|swine|2014	Cluster11	KM235959.1	Porcine_circovirus_2	Asia	2014	Sus scrofa	PCV-2b
Cluster11|KT200369.1|Porcine_circovirus_2|China|pig|2014	Cluster11	KT200369.1	Porcine_circovirus_2	Asia	2014	Sus scrofa	PCV-2b
Cluster11|KJ599673.1|Porcine_circovirus_2|China|swine|2012	Cluster11	KJ599673.1	Porcine_circovirus_2	Asia	2012	Sus scrofa	PCV-2b
Cluster11|KM880082.1|Porcine_circovirus_2|China|pig|2013	Cluster11	KM880082.1	Porcine_circovirus_2	Asia	2013	Sus scrofa	PCV-2b
Cluster11|KM360056.1|Porcine_circovirus_2|China|porcine|2013	Cluster11	KM360056.1	Porcine_circovirus_2	Asia	2013	Sus scrofa	PCV-2b
Cluster11|KJ956692.1|Porcine_circovirus_2|China|porcine|2014	Cluster11	KJ956692.1	Porcine_circovirus_2	Asia	2014	Sus scrofa	PCV-2b
Cluster11|KJ956691.1|Porcine_circovirus_2|China|porcine|2014	Cluster11	KJ956691.1	Porcine_circovirus_2	Asia	2014	Sus scrofa	PCV-2b
Cluster11|KJ956690.1|Porcine_circovirus_2|China|porcine|2014	Cluster11	KJ956690.1	Porcine_circovirus_2	Asia	2014	Sus scrofa	PCV-2b
Cluster11|KJ956689.1|Porcine_circovirus_2|China|porcine|2014	Cluster11	KJ956689.1	Porcine_circovirus_2	Asia	2014	Sus scrofa	PCV-2b
Cluster11|KM067384.1|Porcine_circovirus_2|China|porcine|2014	Cluster11	KM067384.1	Porcine_circovirus_2	Asia	2014	Sus scrofa	PCV-2b
Cluster11|KJ511877.1|Porcine_circovirus_2|China: Shandong|NA|2013	Cluster11	KJ511877.1	Porcine_circovirus_2	Asia	2013	NA	PCV-2b
Cluster11|KJ511872.1|Porcine_circovirus_2|China: Shandong|NA|2013	Cluster11	KJ511872.1	Porcine_circovirus_2	Asia	2013	NA	PCV-2b
Cluster11|KF742549.1|Porcine_circovirus_2|China|porcine|2013	Cluster11	KF742549.1	Porcine_circovirus_2	Asia	2013	Sus scrofa	PCV-2b
Cluster11|KF035067.1|Porcine_circovirus_2|China|pig|2012	Cluster11	KF035067.1	Porcine_circovirus_2	Asia	2012	Sus scrofa	PCV-2b
Cluster11|KF035065.1|Porcine_circovirus_2|China|pig|2012	Cluster11	KF035065.1	Porcine_circovirus_2	Asia	2012	Sus scrofa	PCV-2b
Cluster11|HM776450.1|Porcine_circovirus_2|China: Shandong|pig|2009	Cluster11	HM776450.1	Porcine_circovirus_2	Asia	2009	Sus scrofa	PCV-2b
Cluster11|HQ113120.1|Porcine_circovirus_2|China: Anhui|porcine|2009	Cluster11	HQ113120.1	Porcine_circovirus_2	Asia	2009	Sus scrofa	PCV-2b
Cluster11|HQ202955.1|Porcine_circovirus_2|Taiwan|pig|NA	Cluster11	HQ202955.1	Porcine_circovirus_2	Asia	NA	Sus scrofa	PCV-2b
Cluster11|HQ202956.1|Porcine_circovirus_2|Taiwan|pig|NA	Cluster11	HQ202956.1	Porcine_circovirus_2	Asia	NA	Sus scrofa	PCV-2b
Cluster11|HQ202957.1|Porcine_circovirus_2|Taiwan|pig|NA	Cluster11	HQ202957.1	Porcine_circovirus_2	Asia	NA	Sus scrofa	PCV-2b
Cluster11|HQ202959.1|Porcine_circovirus_2|Taiwan|pig|NA	Cluster11	HQ202959.1	Porcine_circovirus_2	Asia	NA	Sus scrofa	PCV-2b
Cluster11|HQ202960.1|Porcine_circovirus_2|Taiwan|pig|NA	Cluster11	HQ202960.1	Porcine_circovirus_2	Asia	NA	Sus scrofa	PCV-2b
Cluster11|HQ202961.1|Porcine_circovirus_2|Taiwan|pig|NA	Cluster11	HQ202961.1	Porcine_circovirus_2	Asia	NA	Sus scrofa	PCV-2b
Cluster11|HQ202962.1|Porcine_circovirus_2|Taiwan|pig|NA	Cluster11	HQ202962.1	Porcine_circovirus_2	Asia	NA	Sus scrofa	PCV-2b
Cluster11|HQ202963.1|Porcine_circovirus_2|Taiwan|pig|NA	Cluster11	HQ202963.1	Porcine_circovirus_2	Asia	NA	Sus scrofa	PCV-2b
Cluster11|HQ202964.1|Porcine_circovirus_2|Taiwan|pig|NA	Cluster11	HQ202964.1	Porcine_circovirus_2	Asia	NA	Sus scrofa	PCV-2b
Cluster11|HQ202965.1|Porcine_circovirus_2|Taiwan|pig|NA	Cluster11	HQ202965.1	Porcine_circovirus_2	Asia	NA	Sus scrofa	PCV-2b
Cluster11|HQ202966.1|Porcine_circovirus_2|Taiwan|pig|NA	Cluster11	HQ202966.1	Porcine_circovirus_2	Asia	NA	Sus scrofa	PCV-2b
Cluster11|HQ202968.1|Porcine_circovirus_2|Taiwan|pig|NA	Cluster11	HQ202968.1	Porcine_circovirus_2	Asia	NA	Sus scrofa	PCV-2b
Cluster11|HQ202970.1|Porcine_circovirus_2|Taiwan|pig|NA	Cluster11	HQ202970.1	Porcine_circovirus_2	Asia	NA	Sus scrofa	PCV-2b
Cluster11|HQ202971.1|Porcine_circovirus_2|Taiwan|pig|NA	Cluster11	HQ202971.1	Porcine_circovirus_2	Asia	NA	Sus scrofa	PCV-2b
Cluster11|HQ231328.1|Porcine_circovirus_2|Germany|Bos primigenius taurus (calf)|2009	Cluster11	HQ231328.1	Porcine_circovirus_2	Europe	2009	Ruminant	PCV-2b
Cluster11|HW154686.1|Porcine_circovirus_2|NA|NA|NA	Cluster11	HW154686.1	Porcine_circovirus_2		NA	NA	PCV-2b
Cluster11|JA362960.1|Porcine_circovirus_2|NA|NA|NA	Cluster11	JA362960.1	Porcine_circovirus_2		NA	NA	PCV-2b
Cluster11|HQ378159.1|Porcine_circovirus_2|Serbia|swine|2009	Cluster11	HQ378159.1	Porcine_circovirus_2	Europe	2009	Sus scrofa	PCV-2b
Cluster11|HM038016.1|Porcine_circovirus_2|China|pig|2005	Cluster11	HM038016.1	Porcine_circovirus_2	Asia	2005	Sus scrofa	PCV-2b
Cluster11|EU283329.1|Porcine_circovirus_2|China|NA|NA	Cluster11	EU283329.1	Porcine_circovirus_2	Asia	NA	NA	PCV-2b
Cluster11|AF201897.1|Porcine_circovirus_2|Netherlands|NA|NA	Cluster11	AF201897.1	Porcine_circovirus_2	Europe	NA	NA	PCV-2b
Cluster11|AY484413.1|Porcine_circovirus_2|Netherlands|NA|NA	Cluster11	AY484413.1	Porcine_circovirus_2	Europe	NA	NA	PCV-2b
Cluster11|DQ220737.1|Porcine_circovirus_2|NA|NA|NA	Cluster11	DQ220737.1	Porcine_circovirus_2		NA	NA	PCV-2b
Cluster11|AY484411.1|Porcine_circovirus_2|Netherlands|NA|NA	Cluster11	AY484411.1	Porcine_circovirus_2	Europe	NA	NA	PCV-2b
Cluster11|HM776444.1|Porcine_circovirus_2|China: Hunan|pig|2009	Cluster11	HM776444.1	Porcine_circovirus_2	Asia	2009	Sus scrofa	PCV-2b
Cluster11|HQ378161.1|Porcine_circovirus_2|Serbia|swine|2009	Cluster11	HQ378161.1	Porcine_circovirus_2	Europe	2009	Sus scrofa	PCV-2b
Cluster11|JN662684.1|Porcine_circovirus_2|France: west of France|pig|NA	Cluster11	JN662684.1	Porcine_circovirus_2	Europe	NA	Sus scrofa	PCV-2b
Cluster11|EU444009.1|Porcine_circovirus_2|Poland|NA|NA	Cluster11	EU444009.1	Porcine_circovirus_2	Europe	NA	NA	PCV-2b
Cluster11|EU444004.1|Porcine_circovirus_2|Poland|NA|NA	Cluster11	EU444004.1	Porcine_circovirus_2	Europe	NA	NA	PCV-2b
Cluster11|HQ378163.1|Porcine_circovirus_2|Serbia|swine|2010	Cluster11	HQ378163.1	Porcine_circovirus_2	Europe	2010	Sus scrofa	PCV-2b
Cluster11|HQ395019.1|Porcine_circovirus_2|China|NA|NA	Cluster11	HQ395019.1	Porcine_circovirus_2	Asia	NA	NA	PCV-2b
Cluster11|HQ395020.1|Porcine_circovirus_2|China|NA|NA	Cluster11	HQ395020.1	Porcine_circovirus_2	Asia	NA	NA	PCV-2b
Cluster11|HQ395027.1|Porcine_circovirus_2|China|NA|NA	Cluster11	HQ395027.1	Porcine_circovirus_2	Asia	NA	NA	PCV-2b
Cluster11|HQ395028.1|Porcine_circovirus_2|China|NA|NA	Cluster11	HQ395028.1	Porcine_circovirus_2	Asia	NA	NA	PCV-2b
Cluster11|HQ395034.1|Porcine_circovirus_2|China|NA|NA	Cluster11	HQ395034.1	Porcine_circovirus_2	Asia	NA	NA	PCV-2b
Cluster11|HQ395035.1|Porcine_circovirus_2|China|NA|NA	Cluster11	HQ395035.1	Porcine_circovirus_2	Asia	NA	NA	PCV-2b
Cluster11|HQ395036.1|Porcine_circovirus_2|China|NA|NA	Cluster11	HQ395036.1	Porcine_circovirus_2	Asia	NA	NA	PCV-2b
Cluster11|HQ395039.1|Porcine_circovirus_2|China|NA|NA	Cluster11	HQ395039.1	Porcine_circovirus_2	Asia	NA	NA	PCV-2b
Cluster11|HQ395045.1|Porcine_circovirus_2|China|NA|NA	Cluster11	HQ395045.1	Porcine_circovirus_2	Asia	NA	NA	PCV-2b
Cluster11|HQ395046.1|Porcine_circovirus_2|China|NA|NA	Cluster11	HQ395046.1	Porcine_circovirus_2	Asia	NA	NA	PCV-2b
Cluster11|HQ395057.1|Porcine_circovirus_2|China|NA|NA	Cluster11	HQ395057.1	Porcine_circovirus_2	Asia	NA	NA	PCV-2b
Cluster11|HQ591365.1|Porcine_circovirus_2|Croatia|Sus scrofa|2008	Cluster11	HQ591365.1	Porcine_circovirus_2	Europe	2008	Sus scrofa	PCV-2b
Cluster11|HQ591367.1|Porcine_circovirus_2|Croatia|Sus scrofa|2008	Cluster11	HQ591367.1	Porcine_circovirus_2	Europe	2008	Sus scrofa	PCV-2b
Cluster11|HQ591369.1|Porcine_circovirus_2|Croatia|Sus scrofa|2007	Cluster11	HQ591369.1	Porcine_circovirus_2	Europe	2007	Sus scrofa	PCV-2b
Cluster11|HQ591370.1|Porcine_circovirus_2|Croatia|Sus scrofa|2008	Cluster11	HQ591370.1	Porcine_circovirus_2	Europe	2008	Sus scrofa	PCV-2b
Cluster11|HQ591375.1|Porcine_circovirus_2|Croatia|Sus scrofa|2008	Cluster11	HQ591375.1	Porcine_circovirus_2	Europe	2008	Sus scrofa	PCV-2b
Cluster11|HQ591376.1|Porcine_circovirus_2|Croatia|Sus scrofa|2008	Cluster11	HQ591376.1	Porcine_circovirus_2	Europe	2008	Sus scrofa	PCV-2b
Cluster11|HQ591377.1|Porcine_circovirus_2|Croatia|Sus scrofa|2008	Cluster11	HQ591377.1	Porcine_circovirus_2	Europe	2008	Sus scrofa	PCV-2b
Cluster11|HQ591378.1|Porcine_circovirus_2|Croatia|Sus scrofa|2009	Cluster11	HQ591378.1	Porcine_circovirus_2	Europe	2009	Sus scrofa	PCV-2b
Cluster11|HQ693092.1|Porcine_circovirus_2|China|swine|2009	Cluster11	HQ693092.1	Porcine_circovirus_2	Asia	2009	Sus scrofa	PCV-2b
Cluster11|HQ713495.1|Porcine_circovirus_2|USA|pig|2005	Cluster11	HQ713495.1	Porcine_circovirus_2	North America	2005	Sus scrofa	PCV-2b
Cluster11|HQ735207.1|Porcine_circovirus_2|Thailand|swine|2007	Cluster11	HQ735207.1	Porcine_circovirus_2	Asia	2007	Sus scrofa	PCV-2b
Cluster11|HQ738639.1|Porcine_circovirus_2|USA|cow|2010	Cluster11	HQ738639.1	Porcine_circovirus_2	North America	2010	Ruminant	PCV-2b
Cluster11|HQ738640.1|Porcine_circovirus_2|USA|cow|2009	Cluster11	HQ738640.1	Porcine_circovirus_2	North America	2009	Ruminant	PCV-2b
Cluster11|HQ738641.1|Porcine_circovirus_2|USA|cow|2010	Cluster11	HQ738641.1	Porcine_circovirus_2	North America	2010	Ruminant	PCV-2b
Cluster11|KT868488.1|Porcine_circovirus_2|USA|Sus scrofa|2008	Cluster11	KT868488.1	Porcine_circovirus_2	North America	2008	Sus scrofa	PCV-2b
Cluster11|KT868325.1|Porcine_circovirus_2|USA|Sus scrofa|2006	Cluster11	KT868325.1	Porcine_circovirus_2	North America	2006	Sus scrofa	PCV-2b
Cluster11|KT867996.1|Porcine_circovirus_2|USA|Sus scrofa|2006	Cluster11	KT867996.1	Porcine_circovirus_2	North America	2006	Sus scrofa	PCV-2b
Cluster11|KM191086.1|Porcine_circovirus_2|USA|pig|2013	Cluster11	KM191086.1	Porcine_circovirus_2	North America	2013	Sus scrofa	PCV-2b
Cluster11|HQ831521.1|Porcine_circovirus_2|Portugal: Montijo|Sus scrofa|2004	Cluster11	HQ831521.1	Porcine_circovirus_2	Europe	2004	Sus scrofa	PCV-2b
Cluster11|HQ831523.1|Porcine_circovirus_2|Portugal: Sintra|Sus scrofa|2007	Cluster11	HQ831523.1	Porcine_circovirus_2	Europe	2007	Sus scrofa	PCV-2b
Cluster11|HQ831524.1|Porcine_circovirus_2|Portugal: Ponta Delgada|Sus scrofa|2003	Cluster11	HQ831524.1	Porcine_circovirus_2	Europe	2003	Sus scrofa	PCV-2b
Cluster11|HQ831525.1|Porcine_circovirus_2|Portugal: Montemor-o-Novo|Sus scrofa|2007	Cluster11	HQ831525.1	Porcine_circovirus_2	Europe	2007	Sus scrofa	PCV-2b
Cluster11|HQ831526.1|Porcine_circovirus_2|Portugal|Sus scrofa|2007	Cluster11	HQ831526.1	Porcine_circovirus_2	Europe	2007	Sus scrofa	PCV-2b
Cluster11|HQ831528.1|Porcine_circovirus_2|Portugal: Sintra|Sus scrofa|2006	Cluster11	HQ831528.1	Porcine_circovirus_2	Europe	2006	Sus scrofa	PCV-2b
Cluster11|HQ831529.1|Porcine_circovirus_2|Portugal: Evora|Sus scrofa|2005	Cluster11	HQ831529.1	Porcine_circovirus_2	Europe	2005	Sus scrofa	PCV-2b
Cluster11|HQ831531.1|Porcine_circovirus_2|Portugal: Cadaval|Sus scrofa|2004	Cluster11	HQ831531.1	Porcine_circovirus_2	Europe	2004	Sus scrofa	PCV-2b
Cluster11|HQ831532.1|Porcine_circovirus_2|Portugal|Sus scrofa|2005	Cluster11	HQ831532.1	Porcine_circovirus_2	Europe	2005	Sus scrofa	PCV-2b
Cluster11|KY806065.1|Porcine_circovirus_2|United Kingdom: England|swine|2015	Cluster11	KY806065.1	Porcine_circovirus_2	Europe	2015	Sus scrofa	PCV-2b
Cluster11|HQ831534.1|Porcine_circovirus_2|Portugal: Montijo|Sus scrofa|2008	Cluster11	HQ831534.1	Porcine_circovirus_2	Europe	2008	Sus scrofa	PCV-2b
Cluster11|HQ831535.1|Porcine_circovirus_2|Portugal: Castro Verde|Sus scrofa ibericus|2007	Cluster11	HQ831535.1	Porcine_circovirus_2	Europe	2007	Sus scrofa	PCV-2b
Cluster11|HQ831537.1|Porcine_circovirus_2|Portugal: Figueira da Foz|Sus scrofa|2008	Cluster11	HQ831537.1	Porcine_circovirus_2	Europe	2008	Sus scrofa	PCV-2b
Cluster11|HQ831538.1|Porcine_circovirus_2|Portugal|Sus scrofa|2009	Cluster11	HQ831538.1	Porcine_circovirus_2	Europe	2009	Sus scrofa	PCV-2b
Cluster11|HQ831540.1|Porcine_circovirus_2|Portugal: Benedita|Sus scrofa|2010	Cluster11	HQ831540.1	Porcine_circovirus_2	Europe	2010	Sus scrofa	PCV-2b
Cluster11|JF290418.1|Porcine_circovirus_2|Canada|Sus scrofa|2006	Cluster11	JF290418.1	Porcine_circovirus_2	North America	2006	Sus scrofa	PCV-2b
Cluster11|JF317565.1|Porcine_circovirus_2|South Korea|swine|2009	Cluster11	JF317565.1	Porcine_circovirus_2	Asia	2009	Sus scrofa	PCV-2b
Cluster11|JF317567.1|Porcine_circovirus_2|South Korea|swine|2009	Cluster11	JF317567.1	Porcine_circovirus_2	Asia	2009	Sus scrofa	PCV-2b
Cluster11|JF317568.1|Porcine_circovirus_2|South Korea|swine|2009	Cluster11	JF317568.1	Porcine_circovirus_2	Asia	2009	Sus scrofa	PCV-2b
Cluster11|JF317583.1|Porcine_circovirus_2|South Korea|swine|2009	Cluster11	JF317583.1	Porcine_circovirus_2	Asia	2009	Sus scrofa	PCV-2b
Cluster11|KC620552.1|Porcine_circovirus_2|South Korea|pig|2006	Cluster11	KC620552.1	Porcine_circovirus_2	Asia	2006	Sus scrofa	PCV-2b
Cluster11|KC620548.1|Porcine_circovirus_2|South Korea|pig|2006	Cluster11	KC620548.1	Porcine_circovirus_2	Asia	2006	Sus scrofa	PCV-2b
Cluster11|KC620533.1|Porcine_circovirus_2|South Korea|pig|1999	Cluster11	KC620533.1	Porcine_circovirus_2	Asia	1999	Sus scrofa	PCV-2b
Cluster11|EU450629.1|Porcine_circovirus_2|South Korea|NA|NA	Cluster11	EU450629.1	Porcine_circovirus_2	Asia	NA	NA	PCV-2b
Cluster11|EU450623.1|Porcine_circovirus_2|South Korea|NA|NA	Cluster11	EU450623.1	Porcine_circovirus_2	Asia	NA	NA	PCV-2b
Cluster11|EU450618.1|Porcine_circovirus_2|South Korea|NA|NA	Cluster11	EU450618.1	Porcine_circovirus_2	Asia	NA	NA	PCV-2b
Cluster11|JF317570.1|Porcine_circovirus_2|South Korea|swine|2009	Cluster11	JF317570.1	Porcine_circovirus_2	Asia	2009	Sus scrofa	PCV-2b
Cluster11|JF317571.1|Porcine_circovirus_2|South Korea|swine|2009	Cluster11	JF317571.1	Porcine_circovirus_2	Asia	2009	Sus scrofa	PCV-2b
Cluster11|JF317572.1|Porcine_circovirus_2|South Korea|swine|2009	Cluster11	JF317572.1	Porcine_circovirus_2	Asia	2009	Sus scrofa	PCV-2b
Cluster11|JF317569.1|Porcine_circovirus_2|South Korea|swine|2009	Cluster11	JF317569.1	Porcine_circovirus_2	Asia	2009	Sus scrofa	PCV-2b
Cluster11|JF317573.1|Porcine_circovirus_2|South Korea|swine|2009	Cluster11	JF317573.1	Porcine_circovirus_2	Asia	2009	Sus scrofa	PCV-2b
Cluster11|JF317575.1|Porcine_circovirus_2|South Korea|swine|2009	Cluster11	JF317575.1	Porcine_circovirus_2	Asia	2009	Sus scrofa	PCV-2b
Cluster11|AY536755.1|Porcine_circovirus_2|China: Zhejiang|pig|NA	Cluster11	AY536755.1	Porcine_circovirus_2	Asia	NA	Sus scrofa	PCV-2b
Cluster11|AY217743.1|Porcine_circovirus_2|China: Zhejiang|pig|NA	Cluster11	AY217743.1	Porcine_circovirus_2	Asia	NA	Sus scrofa	PCV-2b
Cluster11|AY188355.1|Porcine_circovirus_2|China: Zhejiang|pig|NA	Cluster11	AY188355.1	Porcine_circovirus_2	Asia	NA	Sus scrofa	PCV-2b
Cluster11|EF190929.1|Porcine_circovirus_2|China|NA|NA	Cluster11	EF190929.1	Porcine_circovirus_2	Asia	NA	NA	PCV-2b
Cluster11|KM924367.1|Porcine_circovirus_2|South Korea|NA|2012	Cluster11	KM924367.1	Porcine_circovirus_2	Asia	2012	NA	PCV-2b
Cluster11|DQ231512.1|Porcine_circovirus_2|China: Zhejiang, Hangzhou, Tonglu|NA|2004	Cluster11	DQ231512.1	Porcine_circovirus_2	Asia	2004	NA	PCV-2b
Cluster11|JF317576.1|Porcine_circovirus_2|South Korea|swine|2009	Cluster11	JF317576.1	Porcine_circovirus_2	Asia	2009	Sus scrofa	PCV-2b
Cluster11|JF317577.1|Porcine_circovirus_2|South Korea|swine|2009	Cluster11	JF317577.1	Porcine_circovirus_2	Asia	2009	Sus scrofa	PCV-2b
Cluster11|JF317578.1|Porcine_circovirus_2|South Korea|swine|2009	Cluster11	JF317578.1	Porcine_circovirus_2	Asia	2009	Sus scrofa	PCV-2b
Cluster11|JF317579.1|Porcine_circovirus_2|South Korea|swine|2009	Cluster11	JF317579.1	Porcine_circovirus_2	Asia	2009	Sus scrofa	PCV-2b
Cluster11|JF317580.1|Porcine_circovirus_2|South Korea|swine|2009	Cluster11	JF317580.1	Porcine_circovirus_2	Asia	2009	Sus scrofa	PCV-2b
Cluster11|JF317585.1|Porcine_circovirus_2|South Korea|swine|2010	Cluster11	JF317585.1	Porcine_circovirus_2	Asia	2010	Sus scrofa	PCV-2b
Cluster11|JF317588.1|Porcine_circovirus_2|South Korea|swine|2010	Cluster11	JF317588.1	Porcine_circovirus_2	Asia	2010	Sus scrofa	PCV-2b
Cluster11|JF683393.1|Porcine_circovirus_2|Taiwan: Yunlin|pig|2010	Cluster11	JF683393.1	Porcine_circovirus_2	Asia	2010	Sus scrofa	PCV-2b
Cluster11|JF683395.1|Porcine_circovirus_2|Taiwan: Yunlin|pig|2010	Cluster11	JF683395.1	Porcine_circovirus_2	Asia	2010	Sus scrofa	PCV-2b
Cluster11|JF683400.1|Porcine_circovirus_2|Taiwan: Pingtung|pig|2006	Cluster11	JF683400.1	Porcine_circovirus_2	Asia	2006	Sus scrofa	PCV-2b
Cluster11|JF683406.1|Porcine_circovirus_2|Taiwan: Pingtung|pig|2010	Cluster11	JF683406.1	Porcine_circovirus_2	Asia	2010	Sus scrofa	PCV-2b
Cluster11|JF927990.1|Porcine_circovirus_2|Taiwan: Kaohsuing|pig|2010	Cluster11	JF927990.1	Porcine_circovirus_2	Asia	2010	Sus scrofa	PCV-2b
Cluster11|JF683407.1|Porcine_circovirus_2|Taiwan: Pingtung|pig|2009	Cluster11	JF683407.1	Porcine_circovirus_2	Asia	2009	Sus scrofa	PCV-2b
Cluster11|JF690916.1|Porcine_circovirus_2|Malaysia|Sus scrofa|2007	Cluster11	JF690916.1	Porcine_circovirus_2	Asia	2007	Sus scrofa	PCV-2b
Cluster11|JF690917.1|Porcine_circovirus_2|Malaysia|Sus scrofa|2007	Cluster11	JF690917.1	Porcine_circovirus_2	Asia	2007	Sus scrofa	PCV-2b
Cluster11|JF690918.1|Porcine_circovirus_2|Malaysia|Sus scrofa|2007	Cluster11	JF690918.1	Porcine_circovirus_2	Asia	2007	Sus scrofa	PCV-2b
Cluster11|JF927976.1|Porcine_circovirus_2|Taiwan: Kaohsuing|pig|2002	Cluster11	JF927976.1	Porcine_circovirus_2	Asia	2002	Sus scrofa	PCV-2b
Cluster11|JF927977.1|Porcine_circovirus_2|Taiwan: Changhua|pig|2002	Cluster11	JF927977.1	Porcine_circovirus_2	Asia	2002	Sus scrofa	PCV-2b
Cluster11|JF927980.1|Porcine_circovirus_2|Taiwan: Changhua|pig|2003	Cluster11	JF927980.1	Porcine_circovirus_2	Asia	2003	Sus scrofa	PCV-2b
Cluster11|JF927981.1|Porcine_circovirus_2|Taiwan: Yunlin|pig|2003	Cluster11	JF927981.1	Porcine_circovirus_2	Asia	2003	Sus scrofa	PCV-2b
Cluster11|HQ202969.1|Porcine_circovirus_2|Taiwan|pig|NA	Cluster11	HQ202969.1	Porcine_circovirus_2	Asia	NA	Sus scrofa	PCV-2b
Cluster11|HQ202967.1|Porcine_circovirus_2|Taiwan|pig|NA	Cluster11	HQ202967.1	Porcine_circovirus_2	Asia	NA	Sus scrofa	PCV-2b
Cluster11|HQ202953.1|Porcine_circovirus_2|Taiwan|pig|NA	Cluster11	HQ202953.1	Porcine_circovirus_2	Asia	NA	Sus scrofa	PCV-2b
Cluster11|JF683390.1|Porcine_circovirus_2|Taiwan: Pingtung|pig|2002	Cluster11	JF683390.1	Porcine_circovirus_2	Asia	2002	Sus scrofa	PCV-2b
Cluster11|JF927982.1|Porcine_circovirus_2|Taiwan: Taitung|pig|2003	Cluster11	JF927982.1	Porcine_circovirus_2	Asia	2003	Sus scrofa	PCV-2b
Cluster11|JF927983.1|Porcine_circovirus_2|Taiwan: Pingtung|pig|2007	Cluster11	JF927983.1	Porcine_circovirus_2	Asia	2007	Sus scrofa	PCV-2b
Cluster11|JF928005.1|Porcine_circovirus_2|China: Henan, Luoyang|swine|2011	Cluster11	JF928005.1	Porcine_circovirus_2	Asia	2011	Sus scrofa	PCV-2b
Cluster11|JN006451.1|Porcine_circovirus_2|Romania|wild boar|2008	Cluster11	JN006451.1	Porcine_circovirus_2	Europe	2008	Wild boar	PCV-2b
Cluster11|JN006452.1|Porcine_circovirus_2|Romania|wild boar|2008	Cluster11	JN006452.1	Porcine_circovirus_2	Europe	2008	Wild boar	PCV-2b
Cluster11|KY806043.1|Porcine_circovirus_2|United Kingdom: England|swine|2012	Cluster11	KY806043.1	Porcine_circovirus_2	Europe	2012	Sus scrofa	PCV-2b
Cluster11|KY806021.1|Porcine_circovirus_2|United Kingdom: England|swine|2008	Cluster11	KY806021.1	Porcine_circovirus_2	Europe	2008	Sus scrofa	PCV-2b
Cluster11|MF616413.1|Porcine_circovirus_2|Uruguay|Sus scrofa domestica|NA	Cluster11	MF616413.1	Porcine_circovirus_2	South America	NA	Sus scrofa	PCV-2b
Cluster11|JN006454.1|Porcine_circovirus_2|Romania|wild boar|2008	Cluster11	JN006454.1	Porcine_circovirus_2	Europe	2008	Wild boar	PCV-2b
Cluster11|JN006453.1|Porcine_circovirus_2|Romania|wild boar|2008	Cluster11	JN006453.1	Porcine_circovirus_2	Europe	2008	Wild boar	PCV-2b
Cluster11|KY806055.1|Porcine_circovirus_2|United Kingdom: England|swine|2014	Cluster11	KY806055.1	Porcine_circovirus_2	Europe	2014	Sus scrofa	PCV-2b
Cluster11|JN006455.1|Porcine_circovirus_2|Romania|wild boar|2008	Cluster11	JN006455.1	Porcine_circovirus_2	Europe	2008	Wild boar	PCV-2b
Cluster11|JN006456.1|Porcine_circovirus_2|Romania|wild boar|2008	Cluster11	JN006456.1	Porcine_circovirus_2	Europe	2008	Wild boar	PCV-2b
Cluster11|JN006457.1|Porcine_circovirus_2|Romania|wild boar|2008	Cluster11	JN006457.1	Porcine_circovirus_2	Europe	2008	Wild boar	PCV-2b
Cluster11|JN006458.1|Porcine_circovirus_2|Romania|wild boar|2008	Cluster11	JN006458.1	Porcine_circovirus_2	Europe	2008	Wild boar	PCV-2b
Cluster11|JN006459.1|Porcine_circovirus_2|Romania|wild boar|2010	Cluster11	JN006459.1	Porcine_circovirus_2	Europe	2010	Wild boar	PCV-2b
Cluster11|JN006460.1|Porcine_circovirus_2|Romania|wild boar|2010	Cluster11	JN006460.1	Porcine_circovirus_2	Europe	2010	Wild boar	PCV-2b
Cluster11|JN006462.1|Porcine_circovirus_2|Romania|wild boar|2010	Cluster11	JN006462.1	Porcine_circovirus_2	Europe	2010	Wild boar	PCV-2b
Cluster11|AB361566.1|Porcine_circovirus_2|Japan|NA|2006	Cluster11	AB361566.1	Porcine_circovirus_2	Asia	2006	NA	PCV-2b
Cluster11|JN006463.1|Porcine_circovirus_2|Romania|wild boar|2010	Cluster11	JN006463.1	Porcine_circovirus_2	Europe	2010	Wild boar	PCV-2b
Cluster11|JN006464.1|Porcine_circovirus_2|Romania|wild boar|2010	Cluster11	JN006464.1	Porcine_circovirus_2	Europe	2010	Wild boar	PCV-2b
Cluster11|JN119256.1|Porcine_circovirus_2|China: Wenxian, Henan|swine|2011	Cluster11	JN119256.1	Porcine_circovirus_2	Asia	2011	Sus scrofa	PCV-2b
Cluster11|JN382159.1|Porcine_circovirus_2|Romania|wild boar|2011	Cluster11	JN382159.1	Porcine_circovirus_2	Europe	2011	Wild boar	PCV-2b
Cluster11|JN382164.1|Porcine_circovirus_2|Romania|wild boar|2011	Cluster11	JN382164.1	Porcine_circovirus_2	Europe	2011	Wild boar	PCV-2b
Cluster11|JN382165.1|Porcine_circovirus_2|Romania|wild boar|2011	Cluster11	JN382165.1	Porcine_circovirus_2	Europe	2011	Wild boar	PCV-2b
Cluster11|JN382167.1|Porcine_circovirus_2|Romania|wild boar|2011	Cluster11	JN382167.1	Porcine_circovirus_2	Europe	2011	Wild boar	PCV-2b
Cluster11|JN382168.1|Porcine_circovirus_2|Romania|wild boar|2011	Cluster11	JN382168.1	Porcine_circovirus_2	Europe	2011	Wild boar	PCV-2b
Cluster11|JN382169.1|Porcine_circovirus_2|Romania|wild boar|2011	Cluster11	JN382169.1	Porcine_circovirus_2	Europe	2011	Wild boar	PCV-2b
Cluster11|JN382171.1|Porcine_circovirus_2|Romania|wild boar|2011	Cluster11	JN382171.1	Porcine_circovirus_2	Europe	2011	Wild boar	PCV-2b
Cluster11|JN382176.1|Porcine_circovirus_2|Romania|wild boar|2011	Cluster11	JN382176.1	Porcine_circovirus_2	Europe	2011	Wild boar	PCV-2b
Cluster11|JN382181.1|Porcine_circovirus_2|Romania|wild boar|2011	Cluster11	JN382181.1	Porcine_circovirus_2	Europe	2011	Wild boar	PCV-2b
Cluster11|JN382182.1|Porcine_circovirus_2|Romania|wild boar|2011	Cluster11	JN382182.1	Porcine_circovirus_2	Europe	2011	Wild boar	PCV-2b
Cluster11|JN382184.1|Porcine_circovirus_2|Romania|wild boar|2011	Cluster11	JN382184.1	Porcine_circovirus_2	Europe	2011	Wild boar	PCV-2b
Cluster11|JN382186.1|Porcine_circovirus_2|Romania|domestic pig|2011	Cluster11	JN382186.1	Porcine_circovirus_2	Europe	2011	Sus scrofa	PCV-2b
Cluster11|JN382191.1|Porcine_circovirus_2|Romania|domestic pig|2011	Cluster11	JN382191.1	Porcine_circovirus_2	Europe	2011	Sus scrofa	PCV-2b
Cluster11|JN382192.1|Porcine_circovirus_2|Romania|domestic pig|2011	Cluster11	JN382192.1	Porcine_circovirus_2	Europe	2011	Sus scrofa	PCV-2b
Cluster11|JN382190.1|Porcine_circovirus_2|Romania|domestic pig|2011	Cluster11	JN382190.1	Porcine_circovirus_2	Europe	2011	Sus scrofa	PCV-2b
Cluster11|KP768485.1|Porcine_circovirus_2|Slovakia|wild boar|2012	Cluster11	KP768485.1	Porcine_circovirus_2	Europe	2012	Wild boar	PCV-2b
Cluster11|JN644771.1|Porcine_circovirus_2|Uruguay|Sus scrofa|NA	Cluster11	JN644771.1	Porcine_circovirus_2	South America	NA	Sus scrofa	PCV-2b
Cluster11|JN644770.1|Porcine_circovirus_2|Uruguay|Sus scrofa|NA	Cluster11	JN644770.1	Porcine_circovirus_2	South America	NA	Sus scrofa	PCV-2b
Cluster11|JN644769.1|Porcine_circovirus_2|Uruguay|Sus scrofa|NA	Cluster11	JN644769.1	Porcine_circovirus_2	South America	NA	Sus scrofa	PCV-2b
Cluster11|MF616432.1|Porcine_circovirus_2|Uruguay|wild boar|NA	Cluster11	MF616432.1	Porcine_circovirus_2	South America	NA	Wild boar	PCV-2b
Cluster11|MF616430.1|Porcine_circovirus_2|Uruguay|Sus scrofa domestica|NA	Cluster11	MF616430.1	Porcine_circovirus_2	South America	NA	Sus scrofa	PCV-2b
Cluster11|MF616424.1|Porcine_circovirus_2|Uruguay|Sus scrofa domestica|NA	Cluster11	MF616424.1	Porcine_circovirus_2	South America	NA	Sus scrofa	PCV-2b
Cluster11|MF616423.1|Porcine_circovirus_2|Uruguay|Sus scrofa domestica|NA	Cluster11	MF616423.1	Porcine_circovirus_2	South America	NA	Sus scrofa	PCV-2b
Cluster11|KC688418.1|Porcine_circovirus_2|Uruguay|NA|NA	Cluster11	KC688418.1	Porcine_circovirus_2	South America	NA	NA	PCV-2b
Cluster11|JN662674.1|Porcine_circovirus_2|France: west of France|pig|NA	Cluster11	JN662674.1	Porcine_circovirus_2	Europe	NA	Sus scrofa	PCV-2b
Cluster11|JN662675.1|Porcine_circovirus_2|France: west of France|pig|NA	Cluster11	JN662675.1	Porcine_circovirus_2	Europe	NA	Sus scrofa	PCV-2b
Cluster11|JN662673.1|Porcine_circovirus_2|France: west of France|pig|NA	Cluster11	JN662673.1	Porcine_circovirus_2	Europe	NA	Sus scrofa	PCV-2b
Cluster11|JN662680.1|Porcine_circovirus_2|France: west of France|pig|NA	Cluster11	JN662680.1	Porcine_circovirus_2	Europe	NA	Sus scrofa	PCV-2b
Cluster11|JN662679.1|Porcine_circovirus_2|France: west of France|pig|NA	Cluster11	JN662679.1	Porcine_circovirus_2	Europe	NA	Sus scrofa	PCV-2b
Cluster11|JN989553.1|Porcine_circovirus_2|China|swine|2008	Cluster11	JN989553.1	Porcine_circovirus_2	Asia	2008	Sus scrofa	PCV-2b
Cluster11|JN989554.1|Porcine_circovirus_2|China|swine|2008	Cluster11	JN989554.1	Porcine_circovirus_2	Asia	2008	Sus scrofa	PCV-2b
Cluster11|JN989555.1|Porcine_circovirus_2|China|swine|2008	Cluster11	JN989555.1	Porcine_circovirus_2	Asia	2008	Sus scrofa	PCV-2b
Cluster11|JN989556.1|Porcine_circovirus_2|China|swine|2008	Cluster11	JN989556.1	Porcine_circovirus_2	Asia	2008	Sus scrofa	PCV-2b
Cluster11|JN989557.1|Porcine_circovirus_2|China|swine|2008	Cluster11	JN989557.1	Porcine_circovirus_2	Asia	2008	Sus scrofa	PCV-2b
Cluster11|JQ002672.1|Porcine_circovirus_2|China|swine|2011	Cluster11	JQ002672.1	Porcine_circovirus_2	Asia	2011	Sus scrofa	PCV-2b
Cluster11|JQ181585.1|Porcine_circovirus_2|Viet Nam|swine|2011	Cluster11	JQ181585.1	Porcine_circovirus_2	Asia	2011	Sus scrofa	PCV-2b
Cluster11|JQ181589.1|Porcine_circovirus_2|Viet Nam|swine|2011	Cluster11	JQ181589.1	Porcine_circovirus_2	Asia	2011	Sus scrofa	PCV-2b
Cluster11|KU359274.1|Porcine_circovirus_2|Viet Nam|swine|NA	Cluster11	KU359274.1	Porcine_circovirus_2	Asia	NA	Sus scrofa	PCV-2b
Cluster11|KU359273.1|Porcine_circovirus_2|Viet Nam|swine|NA	Cluster11	KU359273.1	Porcine_circovirus_2	Asia	NA	Sus scrofa	PCV-2b
Cluster11|KU359272.1|Porcine_circovirus_2|Viet Nam|swine|NA	Cluster11	KU359272.1	Porcine_circovirus_2	Asia	NA	Sus scrofa	PCV-2b
Cluster11|KT336604.1|Porcine_circovirus_2|Viet Nam|swine|2014	Cluster11	KT336604.1	Porcine_circovirus_2	Asia	2014	Sus scrofa	PCV-2b
Cluster11|JQ181590.1|Porcine_circovirus_2|Viet Nam|swine|2011	Cluster11	JQ181590.1	Porcine_circovirus_2	Asia	2011	Sus scrofa	PCV-2b
Cluster11|JQ181591.1|Porcine_circovirus_2|Viet Nam|swine|2011	Cluster11	JQ181591.1	Porcine_circovirus_2	Asia	2011	Sus scrofa	PCV-2b
Cluster11|JQ181597.1|Porcine_circovirus_2|Viet Nam|swine|2011	Cluster11	JQ181597.1	Porcine_circovirus_2	Asia	2011	Sus scrofa	PCV-2b
Cluster11|JQ181601.1|Porcine_circovirus_2|Viet Nam|swine|2011	Cluster11	JQ181601.1	Porcine_circovirus_2	Asia	2011	Sus scrofa	PCV-2b
Cluster11|JQ387582.1|Porcine_circovirus_2|Thailand|swine|2007	Cluster11	JQ387582.1	Porcine_circovirus_2	Asia	2007	Sus scrofa	PCV-2b
Cluster11|DQ861900.1|Porcine_circovirus_2|Brazil|swine|NA	Cluster11	DQ861900.1	Porcine_circovirus_2	South America	NA	Sus scrofa	PCV-2b
Cluster11|DQ861901.1|Porcine_circovirus_2|Brazil|swine|NA	Cluster11	DQ861901.1	Porcine_circovirus_2	South America	NA	Sus scrofa	PCV-2b
Cluster11|DQ861898.1|Porcine_circovirus_2|Brazil|swine|NA	Cluster11	DQ861898.1	Porcine_circovirus_2	South America	NA	Sus scrofa	PCV-2b
Cluster11|KY806040.1|Porcine_circovirus_2|United Kingdom: England|swine|2012	Cluster11	KY806040.1	Porcine_circovirus_2	Europe	2012	Sus scrofa	PCV-2b
Cluster11|DQ856581.1|Porcine_circovirus_2|Brazil|swine|NA	Cluster11	DQ856581.1	Porcine_circovirus_2	South America	NA	Sus scrofa	PCV-2b
Cluster11|DQ856579.1|Porcine_circovirus_2|Brazil|swine|NA	Cluster11	DQ856579.1	Porcine_circovirus_2	South America	NA	Sus scrofa	PCV-2b
Cluster11|DQ856575.1|Porcine_circovirus_2|Brazil|swine|NA	Cluster11	DQ856575.1	Porcine_circovirus_2	South America	NA	Sus scrofa	PCV-2b
Cluster11|JQ866918.1|Porcine_circovirus_2|Thailand|swine|2010	Cluster11	JQ866918.1	Porcine_circovirus_2	Asia	2010	Sus scrofa	PCV-2b
Cluster11|JQ866919.1|Porcine_circovirus_2|Thailand|swine|2010	Cluster11	JQ866919.1	Porcine_circovirus_2	Asia	2010	Sus scrofa	PCV-2b
Cluster11|JQ866920.1|Porcine_circovirus_2|Thailand|swine|2010	Cluster11	JQ866920.1	Porcine_circovirus_2	Asia	2010	Sus scrofa	PCV-2b
Cluster11|JQ955679.1|Porcine_circovirus_2|China|porcine|2010	Cluster11	JQ955679.1	Porcine_circovirus_2	Asia	2010	Sus scrofa	PCV-2b
Cluster11|KF732649.1|Porcine_circovirus_2|China|swine|2012	Cluster11	KF732649.1	Porcine_circovirus_2	Asia	2012	Sus scrofa	PCV-2b
Cluster11|JX193799.1|Porcine_circovirus_2|United Kingdom|Sus scrofa|NA	Cluster11	JX193799.1	Porcine_circovirus_2	Europe	NA	Sus scrofa	PCV-2b
Cluster11|JX274295.1|Porcine_circovirus_2|China: Anhui|pig|2011	Cluster11	JX274295.1	Porcine_circovirus_2	Asia	2011	Sus scrofa	PCV-2b
Cluster11|JX512859.1|Porcine_circovirus_2|Switzerland|pig|2005	Cluster11	JX512859.1	Porcine_circovirus_2	Europe	2005	Sus scrofa	PCV-2b
Cluster11|JX512860.1|Porcine_circovirus_2|Switzerland|pig|2005	Cluster11	JX512860.1	Porcine_circovirus_2	Europe	2005	Sus scrofa	PCV-2b
Cluster11|AB361584.1|Porcine_circovirus_2|Japan|NA|2006	Cluster11	AB361584.1	Porcine_circovirus_2	Asia	2006	NA	PCV-2b
Cluster11|AY691169.1|Porcine_circovirus_2|NA|NA|NA	Cluster11	AY691169.1	Porcine_circovirus_2		NA	NA	PCV-2b
Cluster11|JN382180.1|Porcine_circovirus_2|Romania|wild boar|2011	Cluster11	JN382180.1	Porcine_circovirus_2	Europe	2011	Wild boar	PCV-2b
Cluster11|HQ591380.1|Porcine_circovirus_2|Croatia|Sus scrofa|2009	Cluster11	HQ591380.1	Porcine_circovirus_2	Europe	2009	Sus scrofa	PCV-2b
Cluster11|EF565347.1|Porcine_circovirus_2|Denmark|NA|NA	Cluster11	EF565347.1	Porcine_circovirus_2	Europe	NA	NA	PCV-2b
Cluster11|AY874163.1|Porcine_circovirus_2|NA|Hungarian wild boar|NA	Cluster11	AY874163.1	Porcine_circovirus_2		NA	Wild boar	PCV-2b
Cluster11|FJ158606.1|Porcine_circovirus_2|China: Jiangsu province|swine|2006	Cluster11	FJ158606.1	Porcine_circovirus_2	Asia	2006	Sus scrofa	PCV-2b
Cluster11|JN382173.1|Porcine_circovirus_2|Romania|wild boar|2011	Cluster11	JN382173.1	Porcine_circovirus_2	Europe	2011	Wild boar	PCV-2b
Cluster11|AY682990.1|Porcine_circovirus_2|China: Boluo, Guangdong|NA|NA	Cluster11	AY682990.1	Porcine_circovirus_2	Asia	NA	NA	PCV-2b
Cluster11|EF565349.1|Porcine_circovirus_2|Denmark|NA|NA	Cluster11	EF565349.1	Porcine_circovirus_2	Europe	NA	NA	PCV-2b
Cluster11|AY579893.1|Porcine_circovirus_2|China|pig|NA	Cluster11	AY579893.1	Porcine_circovirus_2	Asia	NA	Sus scrofa	PCV-2b
Cluster11|HQ591372.1|Porcine_circovirus_2|Croatia|Sus scrofa|2007	Cluster11	HQ591372.1	Porcine_circovirus_2	Europe	2007	Sus scrofa	PCV-2b
Cluster11|JX512858.1|Porcine_circovirus_2|Switzerland|pig|2008	Cluster11	JX512858.1	Porcine_circovirus_2	Europe	2008	Sus scrofa	PCV-2b
Cluster11|EU418627.1|Porcine_circovirus_2|China|swine|NA	Cluster11	EU418627.1	Porcine_circovirus_2	Asia	NA	Sus scrofa	PCV-2b
Cluster11|JN382166.1|Porcine_circovirus_2|Romania|wild boar|2011	Cluster11	JN382166.1	Porcine_circovirus_2	Europe	2011	Wild boar	PCV-2b
Cluster11|FJ948167.1|Porcine_circovirus_2|China|pig|2008	Cluster11	FJ948167.1	Porcine_circovirus_2	Asia	2008	Sus scrofa	PCV-2b
Cluster11|EU136720.1|Porcine_circovirus_2|Denmark|NA|NA	Cluster11	EU136720.1	Porcine_circovirus_2	Europe	NA	NA	PCV-2b
Cluster11|AY849938.1|Porcine_circovirus_2|China: Changsha|NA|NA	Cluster11	AY849938.1	Porcine_circovirus_2	Asia	NA	NA	PCV-2b
Cluster11|AY321997.1|Porcine_circovirus_2|NA|NA|NA	Cluster11	AY321997.1	Porcine_circovirus_2		NA	NA	PCV-2b
Cluster11|HM565924.1|Porcine_circovirus_2|Argentina|swine|2008	Cluster11	HM565924.1	Porcine_circovirus_2	South America	2008	Sus scrofa	PCV-2b
Cluster11|EU545548.1|Porcine_circovirus_2|Slovakia|NA|2006	Cluster11	EU545548.1	Porcine_circovirus_2	Europe	2006	NA	PCV-2b
Cluster11|EF565368.1|Porcine_circovirus_2|Denmark|NA|NA	Cluster11	EF565368.1	Porcine_circovirus_2	Europe	NA	NA	PCV-2b
Cluster11|HM009333.1|Porcine_circovirus_2|Slovakia|Sus scrofa domestica|2007	Cluster11	HM009333.1	Porcine_circovirus_2	Europe	2007	Sus scrofa	PCV-2b
Cluster11|AY484414.1|Porcine_circovirus_2|Netherlands|NA|NA	Cluster11	AY484414.1	Porcine_circovirus_2	Europe	NA	NA	PCV-2b
Cluster11|AY322002.1|Porcine_circovirus_2|NA|NA|NA	Cluster11	AY322002.1	Porcine_circovirus_2		NA	NA	PCV-2b
Cluster11|EU136717.1|Porcine_circovirus_2|Denmark|NA|NA	Cluster11	EU136717.1	Porcine_circovirus_2	Europe	NA	NA	PCV-2b
Cluster11|JQ866915.1|Porcine_circovirus_2|Thailand|swine|2008	Cluster11	JQ866915.1	Porcine_circovirus_2	Asia	2008	Sus scrofa	PCV-2b
Cluster11|EU136712.1|Porcine_circovirus_2|Denmark|NA|NA	Cluster11	EU136712.1	Porcine_circovirus_2	Europe	NA	NA	PCV-2b
Cluster11|EU136714.1|Porcine_circovirus_2|Denmark|NA|NA	Cluster11	EU136714.1	Porcine_circovirus_2	Europe	NA	NA	PCV-2b
Cluster11|HQ831530.1|Porcine_circovirus_2|Portugal: Turquel|Sus scrofa|2003	Cluster11	HQ831530.1	Porcine_circovirus_2	Europe	2003	Sus scrofa	PCV-2b
Cluster11|EF565354.1|Porcine_circovirus_2|Denmark|NA|NA	Cluster11	EF565354.1	Porcine_circovirus_2	Europe	NA	NA	PCV-2b
Cluster11|AY322000.1|Porcine_circovirus_2|NA|NA|NA	Cluster11	AY322000.1	Porcine_circovirus_2		NA	NA	PCV-2b
Cluster11|EF371542.1|Porcine_circovirus_2|NA|NA|NA	Cluster11	EF371542.1	Porcine_circovirus_2		NA	NA	PCV-2b
Cluster11|DQ233257.1|Porcine_circovirus_2|NA|NA|NA	Cluster11	DQ233257.1	Porcine_circovirus_2		NA	NA	PCV-2b
Cluster11|EU136719.1|Porcine_circovirus_2|Denmark|NA|NA	Cluster11	EU136719.1	Porcine_circovirus_2	Europe	NA	NA	PCV-2b
Cluster11|FJ644563.1|Porcine_circovirus_2|China: Shandong|pig|2005	Cluster11	FJ644563.1	Porcine_circovirus_2	Asia	2005	Sus scrofa	PCV-2b
Cluster11|EU136713.1|Porcine_circovirus_2|Denmark|NA|NA	Cluster11	EU136713.1	Porcine_circovirus_2	Europe	NA	NA	PCV-2b
Cluster11|JQ866914.1|Porcine_circovirus_2|Thailand|swine|2008	Cluster11	JQ866914.1	Porcine_circovirus_2	Asia	2008	Sus scrofa	PCV-2b
Cluster11|EF190934.1|Porcine_circovirus_2|China|NA|NA	Cluster11	EF190934.1	Porcine_circovirus_2	Asia	NA	NA	PCV-2b
Cluster11|AB462390.1|Porcine_circovirus_2|Japan:Miyazaki|NA|NA	Cluster11	AB462390.1	Porcine_circovirus_2	Asia	NA	NA	PCV-2b
Cluster11|HQ591368.1|Porcine_circovirus_2|Croatia|Sus scrofa|2007	Cluster11	HQ591368.1	Porcine_circovirus_2	Europe	2007	Sus scrofa	PCV-2b
Cluster11|HQ591371.1|Porcine_circovirus_2|Croatia|Sus scrofa|2008	Cluster11	HQ591371.1	Porcine_circovirus_2	Europe	2008	Sus scrofa	PCV-2b
Cluster11|AY874168.1|Porcine_circovirus_2|NA|Hungarian wild boar|NA	Cluster11	AY874168.1	Porcine_circovirus_2		NA	Wild boar	PCV-2b
Cluster11|EF565344.1|Porcine_circovirus_2|Denmark|NA|NA	Cluster11	EF565344.1	Porcine_circovirus_2	Europe	NA	NA	PCV-2b
Cluster11|GU938303.1|Porcine_circovirus_2|China: Cilixian, Hunan|porcine|2009	Cluster11	GU938303.1	Porcine_circovirus_2	Asia	2009	Sus scrofa	PCV-2b
Cluster11|HM038021.1|Porcine_circovirus_2|China|pig|2006	Cluster11	HM038021.1	Porcine_circovirus_2	Asia	2006	Sus scrofa	PCV-2b
Cluster11|EF565361.1|Porcine_circovirus_2|Denmark|NA|NA	Cluster11	EF565361.1	Porcine_circovirus_2	Europe	NA	NA	PCV-2b
Cluster11|HQ378162.1|Porcine_circovirus_2|Serbia|swine|2010	Cluster11	HQ378162.1	Porcine_circovirus_2	Europe	2010	Sus scrofa	PCV-2b
Cluster11|HM776451.1|Porcine_circovirus_2|China: Shaanxi|pig|2009	Cluster11	HM776451.1	Porcine_circovirus_2	Asia	2009	Sus scrofa	PCV-2b
Cluster11|EU136718.1|Porcine_circovirus_2|Denmark|NA|NA	Cluster11	EU136718.1	Porcine_circovirus_2	Europe	NA	NA	PCV-2b
Cluster11|HM641752.1|Porcine_circovirus_2|China|porcine|2007	Cluster11	HM641752.1	Porcine_circovirus_2	Asia	2007	Sus scrofa	PCV-2b
Cluster11|HM009335.1|Porcine_circovirus_2|Slovakia|Sus scrofa domestica|2006	Cluster11	HM009335.1	Porcine_circovirus_2	Europe	2006	Sus scrofa	PCV-2b
Cluster11|JN382174.1|Porcine_circovirus_2|Romania|wild boar|2011	Cluster11	JN382174.1	Porcine_circovirus_2	Europe	2011	Wild boar	PCV-2b
Cluster11|AY484407.1|Porcine_circovirus_2|Netherlands|NA|NA	Cluster11	AY484407.1	Porcine_circovirus_2	Europe	NA	NA	PCV-2b
Cluster11|AY321990.1|Porcine_circovirus_2|NA|NA|NA	Cluster11	AY321990.1	Porcine_circovirus_2		NA	NA	PCV-2b
Cluster11|JN382172.1|Porcine_circovirus_2|Romania|wild boar|2011	Cluster11	JN382172.1	Porcine_circovirus_2	Europe	2011	Wild boar	PCV-2b
Cluster11|EF371541.1|Porcine_circovirus_2|NA|NA|NA	Cluster11	EF371541.1	Porcine_circovirus_2		NA	NA	PCV-2b
Cluster11|HQ591373.1|Porcine_circovirus_2|Croatia|Sus scrofa|2007	Cluster11	HQ591373.1	Porcine_circovirus_2	Europe	2007	Sus scrofa	PCV-2b
Cluster11|AY321995.1|Porcine_circovirus_2|NA|NA|NA	Cluster11	AY321995.1	Porcine_circovirus_2		NA	NA	PCV-2b
Cluster11|EF493837.1|Porcine_circovirus_2|China: Jiangxi|pig|2006	Cluster11	EF493837.1	Porcine_circovirus_2	Asia	2006	Sus scrofa	PCV-2b
Cluster11|AY424405.1|Porcine_circovirus_2|NA|NA|NA	Cluster11	AY424405.1	Porcine_circovirus_2		NA	NA	PCV-2b
Cluster11|EU136715.1|Porcine_circovirus_2|Denmark|NA|NA	Cluster11	EU136715.1	Porcine_circovirus_2	Europe	NA	NA	PCV-2b
Cluster11|AY484416.1|Porcine_circovirus_2|Netherlands|NA|NA	Cluster11	AY484416.1	Porcine_circovirus_2	Europe	NA	NA	PCV-2b
Cluster11|FJ660968.1|Porcine_circovirus_2|China|pig|2007	Cluster11	FJ660968.1	Porcine_circovirus_2	Asia	2007	Sus scrofa	PCV-2b
Cluster11|KP420196.1|Porcine_circovirus_2|Ukraine: Donetsk, Dobropilskiy District|wild boar|2011	Cluster11	KP420196.1	Porcine_circovirus_2	Europe	2011	Wild boar	PCV-2b
Cluster11|KY806034.1|Porcine_circovirus_2|United Kingdom: England|swine|2012	Cluster11	KY806034.1	Porcine_circovirus_2	Europe	2012	Sus scrofa	PCV-2b
Cluster11|KY806008.1|Porcine_circovirus_2|United Kingdom: England|swine|2008	Cluster11	KY806008.1	Porcine_circovirus_2	Europe	2008	Sus scrofa	PCV-2b
Cluster11|MF142270.1|Porcine_circovirus_2|China|swine|NA	Cluster11	MF142270.1	Porcine_circovirus_2	Asia	NA	Sus scrofa	PCV-2b
Cluster11|MF142269.1|Porcine_circovirus_2|China|swine|NA	Cluster11	MF142269.1	Porcine_circovirus_2	Asia	NA	Sus scrofa	PCV-2b
Cluster11|MF314243.1|Porcine_circovirus_2|Thailand|swine|2012	Cluster11	MF314243.1	Porcine_circovirus_2	Asia	2012	Sus scrofa	PCV-2b
Cluster11|MF314234.1|Porcine_circovirus_2|Thailand|swine|2012	Cluster11	MF314234.1	Porcine_circovirus_2	Asia	2012	Sus scrofa	PCV-2b
Cluster11|MF314232.1|Porcine_circovirus_2|Thailand|swine|2012	Cluster11	MF314232.1	Porcine_circovirus_2	Asia	2012	Sus scrofa	PCV-2b
Cluster11|MF314231.1|Porcine_circovirus_2|Thailand|swine|2012	Cluster11	MF314231.1	Porcine_circovirus_2	Asia	2012	Sus scrofa	PCV-2b
Cluster11|MF314230.1|Porcine_circovirus_2|Thailand|swine|2012	Cluster11	MF314230.1	Porcine_circovirus_2	Asia	2012	Sus scrofa	PCV-2b
Cluster11|MF314229.1|Porcine_circovirus_2|Thailand|swine|2012	Cluster11	MF314229.1	Porcine_circovirus_2	Asia	2012	Sus scrofa	PCV-2b
Cluster11|MF314228.1|Porcine_circovirus_2|Thailand|swine|2012	Cluster11	MF314228.1	Porcine_circovirus_2	Asia	2012	Sus scrofa	PCV-2b
Cluster11|MF314223.1|Porcine_circovirus_2|Thailand|swine|2011	Cluster11	MF314223.1	Porcine_circovirus_2	Asia	2011	Sus scrofa	PCV-2b
Cluster11|MF314212.1|Porcine_circovirus_2|Thailand|swine|2010	Cluster11	MF314212.1	Porcine_circovirus_2	Asia	2010	Sus scrofa	PCV-2b
Cluster11|MF314211.1|Porcine_circovirus_2|Thailand|swine|2010	Cluster11	MF314211.1	Porcine_circovirus_2	Asia	2010	Sus scrofa	PCV-2b
Cluster11|MF314210.1|Porcine_circovirus_2|Thailand|swine|2010	Cluster11	MF314210.1	Porcine_circovirus_2	Asia	2010	Sus scrofa	PCV-2b
Cluster11|MF314209.1|Porcine_circovirus_2|Thailand|swine|2010	Cluster11	MF314209.1	Porcine_circovirus_2	Asia	2010	Sus scrofa	PCV-2b
Cluster11|MF314208.1|Porcine_circovirus_2|Thailand|swine|2010	Cluster11	MF314208.1	Porcine_circovirus_2	Asia	2010	Sus scrofa	PCV-2b
Cluster11|MF314207.1|Porcine_circovirus_2|Thailand|swine|2010	Cluster11	MF314207.1	Porcine_circovirus_2	Asia	2010	Sus scrofa	PCV-2b
Cluster11|KX808473.1|Porcine_circovirus_2|South Korea|porcine|2015	Cluster11	KX808473.1	Porcine_circovirus_2	Asia	2015	Sus scrofa	PCV-2b
Cluster11|KX808472.1|Porcine_circovirus_2|South Korea|porcine|2015	Cluster11	KX808472.1	Porcine_circovirus_2	Asia	2015	Sus scrofa	PCV-2b
Cluster11|KX808471.1|Porcine_circovirus_2|South Korea|porcine|2015	Cluster11	KX808471.1	Porcine_circovirus_2	Asia	2015	Sus scrofa	PCV-2b
Cluster11|KY388473.1|Porcine_circovirus_2|Germany|swine|2013	Cluster11	KY388473.1	Porcine_circovirus_2	Europe	2013	Sus scrofa	PCV-2b
Cluster11|KY388472.1|Porcine_circovirus_2|Germany|swine|2013	Cluster11	KY388472.1	Porcine_circovirus_2	Europe	2013	Sus scrofa	PCV-2b
Cluster11|KY388471.1|Porcine_circovirus_2|Germany|swine|2013	Cluster11	KY388471.1	Porcine_circovirus_2	Europe	2013	Sus scrofa	PCV-2b
Cluster11|KY388470.1|Porcine_circovirus_2|Germany|swine|2013	Cluster11	KY388470.1	Porcine_circovirus_2	Europe	2013	Sus scrofa	PCV-2b
Cluster11|KY388469.1|Porcine_circovirus_2|Germany|swine|2013	Cluster11	KY388469.1	Porcine_circovirus_2	Europe	2013	Sus scrofa	PCV-2b
Cluster11|KY388468.1|Porcine_circovirus_2|Germany|swine|2013	Cluster11	KY388468.1	Porcine_circovirus_2	Europe	2013	Sus scrofa	PCV-2b
Cluster11|KX828222.1|Porcine_circovirus_2|South Korea|pig|2012	Cluster11	KX828222.1	Porcine_circovirus_2	Asia	2012	Sus scrofa	PCV-2b
Cluster11|KX352156.1|Porcine_circovirus_2|China|NA|2014	Cluster11	KX352156.1	Porcine_circovirus_2	Asia	2014	NA	PCV-2b
Cluster11|KX161698.1|Porcine_circovirus_2|China|pig|2006	Cluster11	KX161698.1	Porcine_circovirus_2	Asia	2006	Sus scrofa	PCV-2b
Cluster11|KX068222.1|Porcine_circovirus_2|China|NA|2014	Cluster11	KX068222.1	Porcine_circovirus_2	Asia	2014	NA	PCV-2b
Cluster11|DI490828.1|Porcine_circovirus_2|NA|NA|NA	Cluster11	DI490828.1	Porcine_circovirus_2		NA	NA	PCV-2b
Cluster11|KT868449.1|Porcine_circovirus_2|USA|Sus scrofa|2009	Cluster11	KT868449.1	Porcine_circovirus_2	North America	2009	Sus scrofa	PCV-2b
Cluster11|KT868439.1|Porcine_circovirus_2|USA|Sus scrofa|2009	Cluster11	KT868439.1	Porcine_circovirus_2	North America	2009	Sus scrofa	PCV-2b
Cluster11|KT868352.1|Porcine_circovirus_2|USA|Sus scrofa|2006	Cluster11	KT868352.1	Porcine_circovirus_2	North America	2006	Sus scrofa	PCV-2b
Cluster11|KT868345.1|Porcine_circovirus_2|USA|Sus scrofa|2006	Cluster11	KT868345.1	Porcine_circovirus_2	North America	2006	Sus scrofa	PCV-2b
Cluster11|KP768486.1|Porcine_circovirus_2|Slovakia|wild boar|2012	Cluster11	KP768486.1	Porcine_circovirus_2	Europe	2012	Wild boar	PCV-2b
Cluster11|KP768475.1|Porcine_circovirus_2|Slovakia|wild boar|2012	Cluster11	KP768475.1	Porcine_circovirus_2	Europe	2012	Wild boar	PCV-2b
Cluster11|KP768470.1|Porcine_circovirus_2|Slovakia|wild boar|2012	Cluster11	KP768470.1	Porcine_circovirus_2	Europe	2012	Wild boar	PCV-2b
Cluster11|KP231164.1|Porcine_circovirus_2|Italy|domestic pig|2012	Cluster11	KP231164.1	Porcine_circovirus_2	Europe	2012	Sus scrofa	PCV-2b
Cluster11|KP231135.1|Porcine_circovirus_2|Italy|domestic pig|2008	Cluster11	KP231135.1	Porcine_circovirus_2	Europe	2008	Sus scrofa	PCV-2b
Cluster11|KP231133.1|Porcine_circovirus_2|Italy|domestic pig|2008	Cluster11	KP231133.1	Porcine_circovirus_2	Europe	2008	Sus scrofa	PCV-2b
Cluster11|KP231132.1|Porcine_circovirus_2|Italy|domestic pig|2008	Cluster11	KP231132.1	Porcine_circovirus_2	Europe	2008	Sus scrofa	PCV-2b
Cluster11|KP231115.1|Porcine_circovirus_2|Italy|domestic pig|2012	Cluster11	KP231115.1	Porcine_circovirus_2	Europe	2012	Sus scrofa	PCV-2b
Cluster11|KP231105.1|Porcine_circovirus_2|Italy|domestic pig|2008	Cluster11	KP231105.1	Porcine_circovirus_2	Europe	2008	Sus scrofa	PCV-2b
Cluster11|KP231104.1|Porcine_circovirus_2|Italy|domestic pig|2008	Cluster11	KP231104.1	Porcine_circovirus_2	Europe	2008	Sus scrofa	PCV-2b
Cluster11|KP231103.1|Porcine_circovirus_2|Italy|domestic pig|2008	Cluster11	KP231103.1	Porcine_circovirus_2	Europe	2008	Sus scrofa	PCV-2b
Cluster11|KP231102.1|Porcine_circovirus_2|Italy|domestic pig|2008	Cluster11	KP231102.1	Porcine_circovirus_2	Europe	2008	Sus scrofa	PCV-2b
Cluster11|KP245927.1|Porcine_circovirus_2|China|pig|2013	Cluster11	KP245927.1	Porcine_circovirus_2	Asia	2013	Sus scrofa	PCV-2b
Cluster11|KJ415568.1|Porcine_circovirus_2|India|swine|2008	Cluster11	KJ415568.1	Porcine_circovirus_2	Asia	2008	Sus scrofa	PCV-2b
Cluster11|KJ415567.1|Porcine_circovirus_2|India|swine|2008	Cluster11	KJ415567.1	Porcine_circovirus_2	Asia	2008	Sus scrofa	PCV-2b
Cluster11|KF871068.1|Porcine_circovirus_2|NA|NA|NA	Cluster11	KF871068.1	Porcine_circovirus_2		NA	NA	PCV-2b
Cluster11|KC620543.1|Porcine_circovirus_2|South Korea|pig|2005	Cluster11	KC620543.1	Porcine_circovirus_2	Asia	2005	Sus scrofa	PCV-2b
Cluster11|JX534236.1|Porcine_circovirus_2|China|swine|2012	Cluster11	JX534236.1	Porcine_circovirus_2	Asia	2012	Sus scrofa	PCV-2b
Cluster11|JX534237.1|Porcine_circovirus_2|China|swine|2012	Cluster11	JX534237.1	Porcine_circovirus_2	Asia	2012	Sus scrofa	PCV-2b
Cluster11|JX678978.1|Porcine_circovirus_2|China|NA|2010	Cluster11	JX678978.1	Porcine_circovirus_2	Asia	2010	NA	PCV-2b
Cluster11|KX904948.1|Porcine_circovirus_2|China|NA|2009	Cluster11	KX904948.1	Porcine_circovirus_2	Asia	2009	NA	PCV-2b
Cluster11|GQ845026.1|Porcine_circovirus_2|China: Jiangsu|porcine|2009	Cluster11	GQ845026.1	Porcine_circovirus_2	Asia	2009	Sus scrofa	PCV-2b
Cluster11|JX872376.1|Porcine_circovirus_2|China|piglets|2011	Cluster11	JX872376.1	Porcine_circovirus_2	Asia	2011	Sus scrofa	PCV-2b
Cluster11|JX945575.1|Porcine_circovirus_2|China|pig|2011	Cluster11	JX945575.1	Porcine_circovirus_2	Asia	2011	Sus scrofa	PCV-2b
Cluster11|KP637021.1|Porcine_circovirus_2|China|pig|2014	Cluster11	KP637021.1	Porcine_circovirus_2	Asia	2014	Sus scrofa	PCV-2b
Cluster11|KM880083.1|Porcine_circovirus_2|China|pig|2013	Cluster11	KM880083.1	Porcine_circovirus_2	Asia	2013	Sus scrofa	PCV-2b
Cluster11|JX945576.1|Porcine_circovirus_2|China|pig|2011	Cluster11	JX945576.1	Porcine_circovirus_2	Asia	2011	Sus scrofa	PCV-2b
Cluster11|JX945577.1|Porcine_circovirus_2|China|pig|2011	Cluster11	JX945577.1	Porcine_circovirus_2	Asia	2011	Sus scrofa	PCV-2b
Cluster11|JX948780.1|Porcine_circovirus_2|China|Sus scrofa|2011	Cluster11	JX948780.1	Porcine_circovirus_2	Asia	2011	Sus scrofa	PCV-2b
Cluster11|JX948773.1|Porcine_circovirus_2|China|Sus scrofa|2011	Cluster11	JX948773.1	Porcine_circovirus_2	Asia	2011	Sus scrofa	PCV-2b
Cluster11|JX948784.1|Porcine_circovirus_2|China|Sus scrofa|2011	Cluster11	JX948784.1	Porcine_circovirus_2	Asia	2011	Sus scrofa	PCV-2b
Cluster11|KC238430.1|Porcine_circovirus_2|Viet Nam|swine|2012	Cluster11	KC238430.1	Porcine_circovirus_2	Asia	2012	Sus scrofa	PCV-2b
Cluster11|KC238436.1|Porcine_circovirus_2|Viet Nam|swine|2012	Cluster11	KC238436.1	Porcine_circovirus_2	Asia	2012	Sus scrofa	PCV-2b
Cluster11|KC336417.1|Porcine_circovirus_2|China|pig|2010	Cluster11	KC336417.1	Porcine_circovirus_2	Asia	2010	Sus scrofa	PCV-2b
Cluster11|KC514978.1|Porcine_circovirus_2|China|swine|2011	Cluster11	KC514978.1	Porcine_circovirus_2	Asia	2011	Sus scrofa	PCV-2b
Cluster11|KC514979.1|Porcine_circovirus_2|China|swine|2011	Cluster11	KC514979.1	Porcine_circovirus_2	Asia	2011	Sus scrofa	PCV-2b
Cluster11|KC514980.1|Porcine_circovirus_2|China|swine|2011	Cluster11	KC514980.1	Porcine_circovirus_2	Asia	2011	Sus scrofa	PCV-2b
Cluster11|KC514991.1|Porcine_circovirus_2|China|swine|2012	Cluster11	KC514991.1	Porcine_circovirus_2	Asia	2012	Sus scrofa	PCV-2b
Cluster11|KC514998.1|Porcine_circovirus_2|China|swine|2012	Cluster11	KC514998.1	Porcine_circovirus_2	Asia	2012	Sus scrofa	PCV-2b
Cluster11|KC514997.1|Porcine_circovirus_2|China|swine|2012	Cluster11	KC514997.1	Porcine_circovirus_2	Asia	2012	Sus scrofa	PCV-2b
Cluster11|KC620502.1|Porcine_circovirus_2|South Korea|wild boar|2011	Cluster11	KC620502.1	Porcine_circovirus_2	Asia	2011	Wild boar	PCV-2b
Cluster11|KC620503.1|Porcine_circovirus_2|South Korea|wild boar|2011	Cluster11	KC620503.1	Porcine_circovirus_2	Asia	2011	Wild boar	PCV-2b
Cluster11|KC620506.1|Porcine_circovirus_2|South Korea|wild boar|2011	Cluster11	KC620506.1	Porcine_circovirus_2	Asia	2011	Wild boar	PCV-2b
Cluster11|KC620509.1|Porcine_circovirus_2|South Korea|wild boar|2010	Cluster11	KC620509.1	Porcine_circovirus_2	Asia	2010	Wild boar	PCV-2b
Cluster11|KC620511.1|Porcine_circovirus_2|South Korea|wild boar|2010	Cluster11	KC620511.1	Porcine_circovirus_2	Asia	2010	Wild boar	PCV-2b
Cluster11|KC620513.1|Porcine_circovirus_2|South Korea|wild boar|2012	Cluster11	KC620513.1	Porcine_circovirus_2	Asia	2012	Wild boar	PCV-2b
Cluster11|KC620514.1|Porcine_circovirus_2|South Korea|wild boar|2010	Cluster11	KC620514.1	Porcine_circovirus_2	Asia	2010	Wild boar	PCV-2b
Cluster11|KC620515.1|Porcine_circovirus_2|South Korea|wild boar|2012	Cluster11	KC620515.1	Porcine_circovirus_2	Asia	2012	Wild boar	PCV-2b
Cluster11|KC620516.1|Porcine_circovirus_2|South Korea|wild boar|2011	Cluster11	KC620516.1	Porcine_circovirus_2	Asia	2011	Wild boar	PCV-2b
Cluster11|KC620517.1|Porcine_circovirus_2|South Korea|wild boar|2011	Cluster11	KC620517.1	Porcine_circovirus_2	Asia	2011	Wild boar	PCV-2b
Cluster11|KC620518.1|Porcine_circovirus_2|South Korea|wild boar|2012	Cluster11	KC620518.1	Porcine_circovirus_2	Asia	2012	Wild boar	PCV-2b
Cluster11|KC620505.1|Porcine_circovirus_2|South Korea|wild boar|2012	Cluster11	KC620505.1	Porcine_circovirus_2	Asia	2012	Wild boar	PCV-2b
Cluster11|KC620519.1|Porcine_circovirus_2|South Korea|wild boar|2011	Cluster11	KC620519.1	Porcine_circovirus_2	Asia	2011	Wild boar	PCV-2b
Cluster11|KC620520.1|Porcine_circovirus_2|South Korea|wild boar|2011	Cluster11	KC620520.1	Porcine_circovirus_2	Asia	2011	Wild boar	PCV-2b
Cluster11|KC620535.1|Porcine_circovirus_2|South Korea|pig|2002	Cluster11	KC620535.1	Porcine_circovirus_2	Asia	2002	Sus scrofa	PCV-2b
Cluster11|KC620534.1|Porcine_circovirus_2|South Korea|pig|2002	Cluster11	KC620534.1	Porcine_circovirus_2	Asia	2002	Sus scrofa	PCV-2b
Cluster11|KC620536.1|Porcine_circovirus_2|South Korea|pig|2003	Cluster11	KC620536.1	Porcine_circovirus_2	Asia	2003	Sus scrofa	PCV-2b
Cluster11|KC620538.1|Porcine_circovirus_2|South Korea|pig|2004	Cluster11	KC620538.1	Porcine_circovirus_2	Asia	2004	Sus scrofa	PCV-2b
Cluster11|EU450605.1|Porcine_circovirus_2|South Korea|NA|NA	Cluster11	EU450605.1	Porcine_circovirus_2	Asia	NA	NA	PCV-2b
Cluster11|EU450589.1|Porcine_circovirus_2|South Korea|NA|NA	Cluster11	EU450589.1	Porcine_circovirus_2	Asia	NA	NA	PCV-2b
Cluster11|KC620540.1|Porcine_circovirus_2|South Korea|pig|2005	Cluster11	KC620540.1	Porcine_circovirus_2	Asia	2005	Sus scrofa	PCV-2b
Cluster11|KC620541.1|Porcine_circovirus_2|South Korea|pig|2005	Cluster11	KC620541.1	Porcine_circovirus_2	Asia	2005	Sus scrofa	PCV-2b
Cluster11|KC620542.1|Porcine_circovirus_2|South Korea|pig|2005	Cluster11	KC620542.1	Porcine_circovirus_2	Asia	2005	Sus scrofa	PCV-2b
Cluster11|KC620544.1|Porcine_circovirus_2|South Korea|pig|2006	Cluster11	KC620544.1	Porcine_circovirus_2	Asia	2006	Sus scrofa	PCV-2b
Cluster11|KC620545.1|Porcine_circovirus_2|South Korea|pig|2006	Cluster11	KC620545.1	Porcine_circovirus_2	Asia	2006	Sus scrofa	PCV-2b
Cluster11|KC620539.1|Porcine_circovirus_2|South Korea|pig|2005	Cluster11	KC620539.1	Porcine_circovirus_2	Asia	2005	Sus scrofa	PCV-2b
Cluster11|KC620547.1|Porcine_circovirus_2|South Korea|pig|2006	Cluster11	KC620547.1	Porcine_circovirus_2	Asia	2006	Sus scrofa	PCV-2b
Cluster11|KC620549.1|Porcine_circovirus_2|South Korea|pig|2006	Cluster11	KC620549.1	Porcine_circovirus_2	Asia	2006	Sus scrofa	PCV-2b
Cluster11|KC620546.1|Porcine_circovirus_2|South Korea|pig|2006	Cluster11	KC620546.1	Porcine_circovirus_2	Asia	2006	Sus scrofa	PCV-2b
Cluster11|KC751546.1|Porcine_circovirus_2|China|Sus scrofa domestica (pig)|2012	Cluster11	KC751546.1	Porcine_circovirus_2	Asia	2012	Sus scrofa	PCV-2b
Cluster11|KC835190.1|Porcine_circovirus_2|Brazil|swine|2003	Cluster11	KC835190.1	Porcine_circovirus_2	South America	2003	Sus scrofa	PCV-2b
Cluster11|KC835192.1|Porcine_circovirus_2|Brazil|swine|2005	Cluster11	KC835192.1	Porcine_circovirus_2	South America	2005	Sus scrofa	PCV-2b
Cluster11|KC835193.1|Porcine_circovirus_2|Brazil|swine|2005	Cluster11	KC835193.1	Porcine_circovirus_2	South America	2005	Sus scrofa	PCV-2b
Cluster11|KC859451.1|Porcine_circovirus_2|China|Sus scrofa|2012	Cluster11	KC859451.1	Porcine_circovirus_2	Asia	2012	Sus scrofa	PCV-2b
Cluster11|KF027491.1|Porcine_circovirus_2|China: Shandong|pig|2012	Cluster11	KF027491.1	Porcine_circovirus_2	Asia	2012	Sus scrofa	PCV-2b
Cluster11|KF035059.1|Porcine_circovirus_2|China|pig|2012	Cluster11	KF035059.1	Porcine_circovirus_2	Asia	2012	Sus scrofa	PCV-2b
Cluster11|KF035064.1|Porcine_circovirus_2|China|pig|2012	Cluster11	KF035064.1	Porcine_circovirus_2	Asia	2012	Sus scrofa	PCV-2b
Cluster11|KF035071.1|Porcine_circovirus_2|China|pig|2012	Cluster11	KF035071.1	Porcine_circovirus_2	Asia	2012	Sus scrofa	PCV-2b
Cluster11|KF035062.1|Porcine_circovirus_2|China|pig|2013	Cluster11	KF035062.1	Porcine_circovirus_2	Asia	2013	Sus scrofa	PCV-2b
Cluster11|KF524259.1|Porcine_circovirus_2|China|pig|2012	Cluster11	KF524259.1	Porcine_circovirus_2	Asia	2012	Sus scrofa	PCV-2b
Cluster11|KF742540.1|Porcine_circovirus_2|China|porcine|2010	Cluster11	KF742540.1	Porcine_circovirus_2	Asia	2010	Sus scrofa	PCV-2b
Cluster11|KF742541.1|Porcine_circovirus_2|China|porcine|2011	Cluster11	KF742541.1	Porcine_circovirus_2	Asia	2011	Sus scrofa	PCV-2b
Cluster11|KF742546.1|Porcine_circovirus_2|China|porcine|2008	Cluster11	KF742546.1	Porcine_circovirus_2	Asia	2008	Sus scrofa	PCV-2b
Cluster11|KF850463.1|Porcine_circovirus_2|China: Shanghai|swine|2011	Cluster11	KF850463.1	Porcine_circovirus_2	Asia	2011	Sus scrofa	PCV-2b
Cluster11|KF850465.1|Porcine_circovirus_2|China: Shanghai|swine|2011	Cluster11	KF850465.1	Porcine_circovirus_2	Asia	2011	Sus scrofa	PCV-2b
Cluster11|KF926650.1|Porcine_circovirus_2|China|porcine|2013	Cluster11	KF926650.1	Porcine_circovirus_2	Asia	2013	Sus scrofa	PCV-2b
Cluster11|KJ094602.1|Porcine_circovirus_2|Brazil|Sus scrofa|2010	Cluster11	KJ094602.1	Porcine_circovirus_2	South America	2010	Sus scrofa	PCV-2b
Cluster11|KJ094604.1|Porcine_circovirus_2|Brazil|Sus scrofa|2010	Cluster11	KJ094604.1	Porcine_circovirus_2	South America	2010	Sus scrofa	PCV-2b
Cluster11|KJ128270.1|Porcine_circovirus_2|Lithuania|NA|2009	Cluster11	KJ128270.1	Porcine_circovirus_2	Europe	2009	NA	PCV-2b
Cluster11|KJ128269.1|Porcine_circovirus_2|Lithuania|NA|2009	Cluster11	KJ128269.1	Porcine_circovirus_2	Europe	2009	NA	PCV-2b
Cluster11|KJ128272.1|Porcine_circovirus_2|Lithuania|NA|2008	Cluster11	KJ128272.1	Porcine_circovirus_2	Europe	2008	NA	PCV-2b
Cluster11|KJ128273.1|Porcine_circovirus_2|Lithuania|NA|2009	Cluster11	KJ128273.1	Porcine_circovirus_2	Europe	2009	NA	PCV-2b
Cluster11|KJ128274.1|Porcine_circovirus_2|Lithuania|NA|2011	Cluster11	KJ128274.1	Porcine_circovirus_2	Europe	2011	NA	PCV-2b
Cluster11|KJ136262.1|Porcine_circovirus_2|Belarus|Sus scrofa|2011	Cluster11	KJ136262.1	Porcine_circovirus_2	Europe	2011	Sus scrofa	PCV-2b
Cluster11|KJ139962.1|Porcine_circovirus_2|China|pig|2013	Cluster11	KJ139962.1	Porcine_circovirus_2	Asia	2013	Sus scrofa	PCV-2b
Cluster11|KJ679446.1|Porcine_circovirus_2|Germany|Sus scrofa|2012	Cluster11	KJ679446.1	Porcine_circovirus_2	Europe	2012	Sus scrofa	PCV-2b
Cluster11|KJ680360.1|Porcine_circovirus_2|China|porcine|2012	Cluster11	KJ680360.1	Porcine_circovirus_2	Asia	2012	Sus scrofa	PCV-2b
Cluster11|KJ680366.1|Porcine_circovirus_2|China|porcine|2011	Cluster11	KJ680366.1	Porcine_circovirus_2	Asia	2011	Sus scrofa	PCV-2b
Cluster11|KJ920205.1|Porcine_circovirus_2|Germany|calf|2011	Cluster11	KJ920205.1	Porcine_circovirus_2	Europe	2011	Ruminant	PCV-2b
Cluster11|KJ946351.1|Porcine_circovirus_2|NA|NA|NA	Cluster11	KJ946351.1	Porcine_circovirus_2		NA	NA	PCV-2b
Cluster11|KM042399.1|Porcine_circovirus_2|Viet Nam: BacNinh|swine|2009	Cluster11	KM042399.1	Porcine_circovirus_2	Asia	2009	Sus scrofa	PCV-2b
Cluster11|KM042405.1|Porcine_circovirus_2|Viet Nam: HaNoi|swine|2011	Cluster11	KM042405.1	Porcine_circovirus_2	Asia	2011	Sus scrofa	PCV-2b
Cluster11|KM042406.1|Porcine_circovirus_2|Viet Nam: HaNoi|swine|2011	Cluster11	KM042406.1	Porcine_circovirus_2	Asia	2011	Sus scrofa	PCV-2b
Cluster11|KM096530.1|Porcine_circovirus_2|China: Huizhou, Guangdong|porcine|2010	Cluster11	KM096530.1	Porcine_circovirus_2	Asia	2010	Sus scrofa	PCV-2b
Cluster11|KF742550.1|Porcine_circovirus_2|China|porcine|2010	Cluster11	KF742550.1	Porcine_circovirus_2	Asia	2010	Sus scrofa	PCV-2b
Cluster11|KF742544.1|Porcine_circovirus_2|China|porcine|2013	Cluster11	KF742544.1	Porcine_circovirus_2	Asia	2013	Sus scrofa	PCV-2b
Cluster11|KM116513.1|Porcine_circovirus_2|China: Guangzhou|buffalo|2013	Cluster11	KM116513.1	Porcine_circovirus_2	Asia	2013	Ruminant	PCV-2b
Cluster11|KM190983.1|Porcine_circovirus_2|USA|pig|2013	Cluster11	KM190983.1	Porcine_circovirus_2	North America	2013	Sus scrofa	PCV-2b
Cluster11|KM190984.1|Porcine_circovirus_2|USA|pig|2012	Cluster11	KM190984.1	Porcine_circovirus_2	North America	2012	Sus scrofa	PCV-2b
Cluster11|KM190988.1|Porcine_circovirus_2|USA|pig|2012	Cluster11	KM190988.1	Porcine_circovirus_2	North America	2012	Sus scrofa	PCV-2b
Cluster11|KM190990.1|Porcine_circovirus_2|USA|pig|2012	Cluster11	KM190990.1	Porcine_circovirus_2	North America	2012	Sus scrofa	PCV-2b
Cluster11|KM190994.1|Porcine_circovirus_2|USA|pig|2012	Cluster11	KM190994.1	Porcine_circovirus_2	North America	2012	Sus scrofa	PCV-2b
Cluster11|KM190997.1|Porcine_circovirus_2|USA|pig|2012	Cluster11	KM190997.1	Porcine_circovirus_2	North America	2012	Sus scrofa	PCV-2b
Cluster11|KM190996.1|Porcine_circovirus_2|USA|pig|2012	Cluster11	KM190996.1	Porcine_circovirus_2	North America	2012	Sus scrofa	PCV-2b
Cluster11|KC699531.1|Porcine_circovirus_2|USA: IA|Sus scrofa|2012	Cluster11	KC699531.1	Porcine_circovirus_2	North America	2012	Sus scrofa	PCV-2b
Cluster11|KC699530.1|Porcine_circovirus_2|USA: IA|Sus scrofa|2012	Cluster11	KC699530.1	Porcine_circovirus_2	North America	2012	Sus scrofa	PCV-2b
Cluster11|KM191004.1|Porcine_circovirus_2|USA|pig|2012	Cluster11	KM191004.1	Porcine_circovirus_2	North America	2012	Sus scrofa	PCV-2b
Cluster11|KM191003.1|Porcine_circovirus_2|USA|pig|2012	Cluster11	KM191003.1	Porcine_circovirus_2	North America	2012	Sus scrofa	PCV-2b
Cluster11|EU450637.1|Porcine_circovirus_2|South Korea|NA|NA	Cluster11	EU450637.1	Porcine_circovirus_2	Asia	NA	NA	PCV-2b
Cluster11|EU450599.1|Porcine_circovirus_2|South Korea|NA|NA	Cluster11	EU450599.1	Porcine_circovirus_2	Asia	NA	NA	PCV-2b
Cluster11|KM191015.1|Porcine_circovirus_2|USA|pig|2012	Cluster11	KM191015.1	Porcine_circovirus_2	North America	2012	Sus scrofa	PCV-2b
Cluster11|KM191021.1|Porcine_circovirus_2|USA|pig|2013	Cluster11	KM191021.1	Porcine_circovirus_2	North America	2013	Sus scrofa	PCV-2b
Cluster11|KM191020.1|Porcine_circovirus_2|USA|pig|2013	Cluster11	KM191020.1	Porcine_circovirus_2	North America	2013	Sus scrofa	PCV-2b
Cluster11|KM191022.1|Porcine_circovirus_2|USA|pig|2013	Cluster11	KM191022.1	Porcine_circovirus_2	North America	2013	Sus scrofa	PCV-2b
Cluster11|KM191030.1|Porcine_circovirus_2|USA|pig|2013	Cluster11	KM191030.1	Porcine_circovirus_2	North America	2013	Sus scrofa	PCV-2b
Cluster11|KM191029.1|Porcine_circovirus_2|USA|pig|2013	Cluster11	KM191029.1	Porcine_circovirus_2	North America	2013	Sus scrofa	PCV-2b
Cluster11|KM191031.1|Porcine_circovirus_2|USA|pig|2013	Cluster11	KM191031.1	Porcine_circovirus_2	North America	2013	Sus scrofa	PCV-2b
Cluster11|KM191033.1|Porcine_circovirus_2|USA|pig|2013	Cluster11	KM191033.1	Porcine_circovirus_2	North America	2013	Sus scrofa	PCV-2b
Cluster11|KM191035.1|Porcine_circovirus_2|USA|pig|2011	Cluster11	KM191035.1	Porcine_circovirus_2	North America	2011	Sus scrofa	PCV-2b
Cluster11|KM191045.1|Porcine_circovirus_2|USA|pig|2013	Cluster11	KM191045.1	Porcine_circovirus_2	North America	2013	Sus scrofa	PCV-2b
Cluster11|KM191049.1|Porcine_circovirus_2|USA|pig|2012	Cluster11	KM191049.1	Porcine_circovirus_2	North America	2012	Sus scrofa	PCV-2b
Cluster11|KM191059.1|Porcine_circovirus_2|USA|pig|2013	Cluster11	KM191059.1	Porcine_circovirus_2	North America	2013	Sus scrofa	PCV-2b
Cluster11|KM191062.1|Porcine_circovirus_2|USA|pig|2013	Cluster11	KM191062.1	Porcine_circovirus_2	North America	2013	Sus scrofa	PCV-2b
Cluster11|KM191077.1|Porcine_circovirus_2|USA|pig|2013	Cluster11	KM191077.1	Porcine_circovirus_2	North America	2013	Sus scrofa	PCV-2b
Cluster11|KM191079.1|Porcine_circovirus_2|USA|pig|2013	Cluster11	KM191079.1	Porcine_circovirus_2	North America	2013	Sus scrofa	PCV-2b
Cluster11|KM191084.1|Porcine_circovirus_2|USA|pig|2013	Cluster11	KM191084.1	Porcine_circovirus_2	North America	2013	Sus scrofa	PCV-2b
Cluster11|KM191089.1|Porcine_circovirus_2|USA|pig|2013	Cluster11	KM191089.1	Porcine_circovirus_2	North America	2013	Sus scrofa	PCV-2b
Cluster11|KM191091.1|Porcine_circovirus_2|USA|pig|2013	Cluster11	KM191091.1	Porcine_circovirus_2	North America	2013	Sus scrofa	PCV-2b
Cluster11|KM191092.1|Porcine_circovirus_2|USA|pig|2013	Cluster11	KM191092.1	Porcine_circovirus_2	North America	2013	Sus scrofa	PCV-2b
Cluster11|KM191099.1|Porcine_circovirus_2|USA|pig|2013	Cluster11	KM191099.1	Porcine_circovirus_2	North America	2013	Sus scrofa	PCV-2b
Cluster11|KM191108.1|Porcine_circovirus_2|USA|pig|2013	Cluster11	KM191108.1	Porcine_circovirus_2	North America	2013	Sus scrofa	PCV-2b
Cluster11|KM191115.1|Porcine_circovirus_2|USA|pig|2013	Cluster11	KM191115.1	Porcine_circovirus_2	North America	2013	Sus scrofa	PCV-2b
Cluster11|KM191120.1|Porcine_circovirus_2|USA|pig|2013	Cluster11	KM191120.1	Porcine_circovirus_2	North America	2013	Sus scrofa	PCV-2b
Cluster11|FJ233905.1|Porcine_circovirus_2|Canada|Sus scrofa domesticus (domestic pig)|2008	Cluster11	FJ233905.1	Porcine_circovirus_2	North America	2008	Sus scrofa	PCV-2b
Cluster11|KM191124.1|Porcine_circovirus_2|USA|pig|2013	Cluster11	KM191124.1	Porcine_circovirus_2	North America	2013	Sus scrofa	PCV-2b
Cluster11|KM235960.1|Porcine_circovirus_2|China|swine|2014	Cluster11	KM235960.1	Porcine_circovirus_2	Asia	2014	Sus scrofa	PCV-2b
Cluster11|KM360052.1|Porcine_circovirus_2|China|porcine|2013	Cluster11	KM360052.1	Porcine_circovirus_2	Asia	2013	Sus scrofa	PCV-2b
Cluster11|KM360053.1|Porcine_circovirus_2|China|porcine|2013	Cluster11	KM360053.1	Porcine_circovirus_2	Asia	2013	Sus scrofa	PCV-2b
Cluster11|KM624030.1|Porcine_circovirus_2|China|Sus scrofa|2007	Cluster11	KM624030.1	Porcine_circovirus_2	Asia	2007	Sus scrofa	PCV-2b
Cluster11|KM624031.1|Porcine_circovirus_2|China|Sus scrofa|2007	Cluster11	KM624031.1	Porcine_circovirus_2	Asia	2007	Sus scrofa	PCV-2b
Cluster11|KM624032.1|Porcine_circovirus_2|China: Xingtai|Sus scrofa|2008	Cluster11	KM624032.1	Porcine_circovirus_2	Asia	2008	Sus scrofa	PCV-2b
Cluster11|KM624034.1|Porcine_circovirus_2|China: Baoding|Sus scrofa|2007	Cluster11	KM624034.1	Porcine_circovirus_2	Asia	2007	Sus scrofa	PCV-2b
Cluster11|KM604666.1|Porcine_circovirus_2|China: Tangshan|swine|2004	Cluster11	KM604666.1	Porcine_circovirus_2	Asia	2004	Sus scrofa	PCV-2b
Cluster11|KM624038.1|Porcine_circovirus_2|China: Baoding|Sus scrofa|2014	Cluster11	KM624038.1	Porcine_circovirus_2	Asia	2014	Sus scrofa	PCV-2b
Cluster11|KM880080.1|Porcine_circovirus_2|China|pig|2013	Cluster11	KM880080.1	Porcine_circovirus_2	Asia	2013	Sus scrofa	PCV-2b
Cluster11|KM880081.1|Porcine_circovirus_2|China|pig|2013	Cluster11	KM880081.1	Porcine_circovirus_2	Asia	2013	Sus scrofa	PCV-2b
Cluster11|KM974911.1|Porcine_circovirus_2|China|pig|2014	Cluster11	KM974911.1	Porcine_circovirus_2	Asia	2014	Sus scrofa	PCV-2b
Cluster11|KP081545.1|Porcine_circovirus_2|China: Chengdu|porcine|2014	Cluster11	KP081545.1	Porcine_circovirus_2	Asia	2014	Sus scrofa	PCV-2b
Cluster11|KP081547.1|Porcine_circovirus_2|China: Chengdu|porcine|2014	Cluster11	KP081547.1	Porcine_circovirus_2	Asia	2014	Sus scrofa	PCV-2b
Cluster11|KP081548.1|Porcine_circovirus_2|China: Mianyang|porcine|2014	Cluster11	KP081548.1	Porcine_circovirus_2	Asia	2014	Sus scrofa	PCV-2b
Cluster11|KP081552.1|Porcine_circovirus_2|China: Panzhihua|porcine|2014	Cluster11	KP081552.1	Porcine_circovirus_2	Asia	2014	Sus scrofa	PCV-2b
Cluster11|KP081556.1|Porcine_circovirus_2|China: Yibin|porcine|2013	Cluster11	KP081556.1	Porcine_circovirus_2	Asia	2013	Sus scrofa	PCV-2b
Cluster11|KP231107.1|Porcine_circovirus_2|Italy|domestic pig|2008	Cluster11	KP231107.1	Porcine_circovirus_2	Europe	2008	Sus scrofa	PCV-2b
Cluster11|KP231116.1|Porcine_circovirus_2|Italy|domestic pig|2011	Cluster11	KP231116.1	Porcine_circovirus_2	Europe	2011	Sus scrofa	PCV-2b
Cluster11|KP231120.1|Porcine_circovirus_2|Italy|domestic pig|2008	Cluster11	KP231120.1	Porcine_circovirus_2	Europe	2008	Sus scrofa	PCV-2b
Cluster11|KP231109.1|Porcine_circovirus_2|Italy|domestic pig|2007	Cluster11	KP231109.1	Porcine_circovirus_2	Europe	2007	Sus scrofa	PCV-2b
Cluster11|KP231122.1|Porcine_circovirus_2|Italy|domestic pig|2011	Cluster11	KP231122.1	Porcine_circovirus_2	Europe	2011	Sus scrofa	PCV-2b
Cluster11|KP231124.1|Porcine_circovirus_2|Italy|domestic pig|2013	Cluster11	KP231124.1	Porcine_circovirus_2	Europe	2013	Sus scrofa	PCV-2b
Cluster11|KP231128.1|Porcine_circovirus_2|Italy|domestic pig|2013	Cluster11	KP231128.1	Porcine_circovirus_2	Europe	2013	Sus scrofa	PCV-2b
Cluster11|KP231129.1|Porcine_circovirus_2|Italy|domestic pig|2008	Cluster11	KP231129.1	Porcine_circovirus_2	Europe	2008	Sus scrofa	PCV-2b
Cluster11|KP231131.1|Porcine_circovirus_2|Italy|domestic pig|2008	Cluster11	KP231131.1	Porcine_circovirus_2	Europe	2008	Sus scrofa	PCV-2b
Cluster11|KP231111.1|Porcine_circovirus_2|Italy|domestic pig|2008	Cluster11	KP231111.1	Porcine_circovirus_2	Europe	2008	Sus scrofa	PCV-2b
Cluster11|KP231110.1|Porcine_circovirus_2|Italy|domestic pig|2008	Cluster11	KP231110.1	Porcine_circovirus_2	Europe	2008	Sus scrofa	PCV-2b
Cluster11|KP231134.1|Porcine_circovirus_2|Italy|domestic pig|2008	Cluster11	KP231134.1	Porcine_circovirus_2	Europe	2008	Sus scrofa	PCV-2b
Cluster11|KP231130.1|Porcine_circovirus_2|Italy|domestic pig|2008	Cluster11	KP231130.1	Porcine_circovirus_2	Europe	2008	Sus scrofa	PCV-2b
Cluster11|KP231137.1|Porcine_circovirus_2|Italy|domestic pig|2013	Cluster11	KP231137.1	Porcine_circovirus_2	Europe	2013	Sus scrofa	PCV-2b
Cluster11|KP231127.1|Porcine_circovirus_2|Italy|domestic pig|2013	Cluster11	KP231127.1	Porcine_circovirus_2	Europe	2013	Sus scrofa	PCV-2b
Cluster11|KP231126.1|Porcine_circovirus_2|Italy|domestic pig|2013	Cluster11	KP231126.1	Porcine_circovirus_2	Europe	2013	Sus scrofa	PCV-2b
Cluster11|KP231125.1|Porcine_circovirus_2|Italy|domestic pig|2013	Cluster11	KP231125.1	Porcine_circovirus_2	Europe	2013	Sus scrofa	PCV-2b
Cluster11|KP231123.1|Porcine_circovirus_2|Italy|domestic pig|2013	Cluster11	KP231123.1	Porcine_circovirus_2	Europe	2013	Sus scrofa	PCV-2b
Cluster11|KP231138.1|Porcine_circovirus_2|Italy|domestic pig|2008	Cluster11	KP231138.1	Porcine_circovirus_2	Europe	2008	Sus scrofa	PCV-2b
Cluster11|KP231139.1|Porcine_circovirus_2|Italy|domestic pig|2008	Cluster11	KP231139.1	Porcine_circovirus_2	Europe	2008	Sus scrofa	PCV-2b
Cluster11|KP231144.1|Porcine_circovirus_2|Italy|domestic pig|2010	Cluster11	KP231144.1	Porcine_circovirus_2	Europe	2010	Sus scrofa	PCV-2b
Cluster11|KP231145.1|Porcine_circovirus_2|Italy|domestic pig|2010	Cluster11	KP231145.1	Porcine_circovirus_2	Europe	2010	Sus scrofa	PCV-2b
Cluster11|KP231147.1|Porcine_circovirus_2|Italy|domestic pig|2010	Cluster11	KP231147.1	Porcine_circovirus_2	Europe	2010	Sus scrofa	PCV-2b
Cluster11|KP231121.1|Porcine_circovirus_2|Italy|domestic pig|2011	Cluster11	KP231121.1	Porcine_circovirus_2	Europe	2011	Sus scrofa	PCV-2b
Cluster11|KP231108.1|Porcine_circovirus_2|Italy|domestic pig|2009	Cluster11	KP231108.1	Porcine_circovirus_2	Europe	2009	Sus scrofa	PCV-2b
Cluster11|KP231148.1|Porcine_circovirus_2|Italy|domestic pig|2010	Cluster11	KP231148.1	Porcine_circovirus_2	Europe	2010	Sus scrofa	PCV-2b
Cluster11|KP231149.1|Porcine_circovirus_2|Italy|domestic pig|2010	Cluster11	KP231149.1	Porcine_circovirus_2	Europe	2010	Sus scrofa	PCV-2b
Cluster11|KP231150.1|Porcine_circovirus_2|Italy|domestic pig|2010	Cluster11	KP231150.1	Porcine_circovirus_2	Europe	2010	Sus scrofa	PCV-2b
Cluster11|KP231151.1|Porcine_circovirus_2|Italy|domestic pig|2010	Cluster11	KP231151.1	Porcine_circovirus_2	Europe	2010	Sus scrofa	PCV-2b
Cluster11|KP231153.1|Porcine_circovirus_2|Italy|domestic pig|2010	Cluster11	KP231153.1	Porcine_circovirus_2	Europe	2010	Sus scrofa	PCV-2b
Cluster11|KP231158.1|Porcine_circovirus_2|Italy|domestic pig|2011	Cluster11	KP231158.1	Porcine_circovirus_2	Europe	2011	Sus scrofa	PCV-2b
Cluster11|KP231156.1|Porcine_circovirus_2|Italy|domestic pig|2011	Cluster11	KP231156.1	Porcine_circovirus_2	Europe	2011	Sus scrofa	PCV-2b
Cluster11|KP231119.1|Porcine_circovirus_2|Italy|domestic pig|2011	Cluster11	KP231119.1	Porcine_circovirus_2	Europe	2011	Sus scrofa	PCV-2b
Cluster11|KP231114.1|Porcine_circovirus_2|Italy|domestic pig|2011	Cluster11	KP231114.1	Porcine_circovirus_2	Europe	2011	Sus scrofa	PCV-2b
Cluster11|KP231159.1|Porcine_circovirus_2|Italy|domestic pig|2010	Cluster11	KP231159.1	Porcine_circovirus_2	Europe	2010	Sus scrofa	PCV-2b
Cluster11|KP231161.1|Porcine_circovirus_2|Italy|domestic pig|2012	Cluster11	KP231161.1	Porcine_circovirus_2	Europe	2012	Sus scrofa	PCV-2b
Cluster11|KP231165.1|Porcine_circovirus_2|Italy|domestic pig|2008	Cluster11	KP231165.1	Porcine_circovirus_2	Europe	2008	Sus scrofa	PCV-2b
Cluster11|KP245920.1|Porcine_circovirus_2|China|pig|2012	Cluster11	KP245920.1	Porcine_circovirus_2	Asia	2012	Sus scrofa	PCV-2b
Cluster11|KP245923.1|Porcine_circovirus_2|China|pig|2013	Cluster11	KP245923.1	Porcine_circovirus_2	Asia	2013	Sus scrofa	PCV-2b
Cluster11|KP245924.1|Porcine_circovirus_2|China|pig|2013	Cluster11	KP245924.1	Porcine_circovirus_2	Asia	2013	Sus scrofa	PCV-2b
Cluster11|KP245926.1|Porcine_circovirus_2|China|pig|2013	Cluster11	KP245926.1	Porcine_circovirus_2	Asia	2013	Sus scrofa	PCV-2b
Cluster11|KP245928.1|Porcine_circovirus_2|China|pig|2012	Cluster11	KP245928.1	Porcine_circovirus_2	Asia	2012	Sus scrofa	PCV-2b
Cluster11|KP420182.1|Porcine_circovirus_2|Ukraine: Poltava, Velykobahachansky District|wild boar|2011	Cluster11	KP420182.1	Porcine_circovirus_2	Europe	2011	Wild boar	PCV-2b
Cluster11|KP420185.1|Porcine_circovirus_2|Ukraine: Poltava, Velykobahachansky District|wild boar|2011	Cluster11	KP420185.1	Porcine_circovirus_2	Europe	2011	Wild boar	PCV-2b
Cluster11|KP420184.1|Porcine_circovirus_2|Ukraine: Poltava, Velykobahachansky District|wild boar|2011	Cluster11	KP420184.1	Porcine_circovirus_2	Europe	2011	Wild boar	PCV-2b
Cluster11|KP420183.1|Porcine_circovirus_2|Ukraine: Poltava, Velykobahachansky District|wild boar|2011	Cluster11	KP420183.1	Porcine_circovirus_2	Europe	2011	Wild boar	PCV-2b
Cluster11|KP420181.1|Porcine_circovirus_2|Ukraine: Poltava, Velykobahachansky District|wild boar|2011	Cluster11	KP420181.1	Porcine_circovirus_2	Europe	2011	Wild boar	PCV-2b
Cluster11|KP420188.1|Porcine_circovirus_2|Ukraine: Cherkasy, Chernobaevsky District|wild boar|2010	Cluster11	KP420188.1	Porcine_circovirus_2	Europe	2010	Wild boar	PCV-2b
Cluster11|KP420191.1|Porcine_circovirus_2|Ukraine: Lugansk, Novoaydarsky District|wild boar|2011	Cluster11	KP420191.1	Porcine_circovirus_2	Europe	2011	Wild boar	PCV-2b
Cluster11|KP420189.1|Porcine_circovirus_2|Ukraine: Cherkasy, Zvenigorodsky District|wild boar|2010	Cluster11	KP420189.1	Porcine_circovirus_2	Europe	2010	Wild boar	PCV-2b
Cluster11|KP420192.1|Porcine_circovirus_2|Ukraine: Lugansk, Stanychno Luhansk District|wild boar|2011	Cluster11	KP420192.1	Porcine_circovirus_2	Europe	2011	Wild boar	PCV-2b
Cluster11|KP420195.1|Porcine_circovirus_2|Ukraine: Donetsk, Pervomajskiy District|wild boar|2011	Cluster11	KP420195.1	Porcine_circovirus_2	Europe	2011	Wild boar	PCV-2b
Cluster11|KP420198.1|Porcine_circovirus_2|Ukraine: Chernihiv, Varvynsky District|wild boar|2010	Cluster11	KP420198.1	Porcine_circovirus_2	Europe	2010	Wild boar	PCV-2b
Cluster11|KP420200.1|Porcine_circovirus_2|Ukraine: Zhytomyr, Korostensky District|wild boar|2012	Cluster11	KP420200.1	Porcine_circovirus_2	Europe	2012	Wild boar	PCV-2b
Cluster11|KP420201.1|Porcine_circovirus_2|Ukraine: Zhytomyr, Luginsky District|wild boar|2012	Cluster11	KP420201.1	Porcine_circovirus_2	Europe	2012	Wild boar	PCV-2b
Cluster11|KP420193.1|Porcine_circovirus_2|Ukraine: Sumy, Krasnopolsky District|wild boar|2011	Cluster11	KP420193.1	Porcine_circovirus_2	Europe	2011	Wild boar	PCV-2b
Cluster11|KY806030.1|Porcine_circovirus_2|United Kingdom: England|swine|2011	Cluster11	KY806030.1	Porcine_circovirus_2	Europe	2011	Sus scrofa	PCV-2b
Cluster11|KY806024.1|Porcine_circovirus_2|United Kingdom: England|swine|2009	Cluster11	KY806024.1	Porcine_circovirus_2	Europe	2009	Sus scrofa	PCV-2b
Cluster11|KY806015.1|Porcine_circovirus_2|United Kingdom: England|swine|2008	Cluster11	KY806015.1	Porcine_circovirus_2	Europe	2008	Sus scrofa	PCV-2b
Cluster11|MF616414.1|Porcine_circovirus_2|Uruguay|Sus scrofa domestica|NA	Cluster11	MF616414.1	Porcine_circovirus_2	South America	NA	Sus scrofa	PCV-2b
Cluster11|MF314239.1|Porcine_circovirus_2|Thailand|swine|2012	Cluster11	MF314239.1	Porcine_circovirus_2	Asia	2012	Sus scrofa	PCV-2b
Cluster11|MF314238.1|Porcine_circovirus_2|Thailand|swine|2012	Cluster11	MF314238.1	Porcine_circovirus_2	Asia	2012	Sus scrofa	PCV-2b
Cluster11|MF314221.1|Porcine_circovirus_2|Thailand|swine|2011	Cluster11	MF314221.1	Porcine_circovirus_2	Asia	2011	Sus scrofa	PCV-2b
Cluster11|MF314220.1|Porcine_circovirus_2|Thailand|swine|2011	Cluster11	MF314220.1	Porcine_circovirus_2	Asia	2011	Sus scrofa	PCV-2b
Cluster11|KX161692.1|Porcine_circovirus_2|China|pig|2006	Cluster11	KX161692.1	Porcine_circovirus_2	Asia	2006	Sus scrofa	PCV-2b
Cluster11|KX161691.1|Porcine_circovirus_2|China|pig|2006	Cluster11	KX161691.1	Porcine_circovirus_2	Asia	2006	Sus scrofa	PCV-2b
Cluster11|KR559701.1|Porcine_circovirus_2|Italy|wild boar|2011	Cluster11	KR559701.1	Porcine_circovirus_2	Europe	2011	Wild boar	PCV-2b
Cluster11|KP231143.1|Porcine_circovirus_2|Italy|domestic pig|2009	Cluster11	KP231143.1	Porcine_circovirus_2	Europe	2009	Sus scrofa	PCV-2b
Cluster11|KP231142.1|Porcine_circovirus_2|Italy|domestic pig|2009	Cluster11	KP231142.1	Porcine_circovirus_2	Europe	2009	Sus scrofa	PCV-2b
Cluster11|KP231141.1|Porcine_circovirus_2|Italy|domestic pig|2009	Cluster11	KP231141.1	Porcine_circovirus_2	Europe	2009	Sus scrofa	PCV-2b
Cluster11|KM035761.1|Porcine_circovirus_2|China|porcine|2014	Cluster11	KM035761.1	Porcine_circovirus_2	Asia	2014	Sus scrofa	PCV-2b
Cluster11|KC688420.1|Porcine_circovirus_2|Uruguay|NA|NA	Cluster11	KC688420.1	Porcine_circovirus_2	South America	NA	NA	PCV-2b
Cluster11|HM565921.1|Porcine_circovirus_2|Argentina|swine|2008	Cluster11	HM565921.1	Porcine_circovirus_2	South America	2008	Sus scrofa	PCV-2b
Cluster11|KC835191.1|Porcine_circovirus_2|Brazil|swine|2004	Cluster11	KC835191.1	Porcine_circovirus_2	South America	2004	Sus scrofa	PCV-2b
Cluster11|HQ395026.1|Porcine_circovirus_2|China|NA|NA	Cluster11	HQ395026.1	Porcine_circovirus_2	Asia	NA	NA	PCV-2b
Cluster11|HQ378167.1|Porcine_circovirus_2|Serbia|swine|2010	Cluster11	HQ378167.1	Porcine_circovirus_2	Europe	2010	Sus scrofa	PCV-2b
Cluster11|HQ378160.1|Porcine_circovirus_2|Serbia|swine|2009	Cluster11	HQ378160.1	Porcine_circovirus_2	Europe	2009	Sus scrofa	PCV-2b
Cluster11|GU325761.1|Porcine_circovirus_2|China|swine|2009	Cluster11	GU325761.1	Porcine_circovirus_2	Asia	2009	Sus scrofa	PCV-2b
Cluster11|HQ831527.1|Porcine_circovirus_2|Portugal|Sus scrofa|2006	Cluster11	HQ831527.1	Porcine_circovirus_2	Europe	2006	Sus scrofa	PCV-2b
Cluster11|JN006461.1|Porcine_circovirus_2|Romania|wild boar|2010	Cluster11	JN006461.1	Porcine_circovirus_2	Europe	2010	Wild boar	PCV-2b
Cluster11|JF927987.1|Porcine_circovirus_2|Taiwan: Tainan|pig|2010	Cluster11	JF927987.1	Porcine_circovirus_2	Asia	2010	Sus scrofa	PCV-2b
Cluster11|DQ923523.1|Porcine_circovirus_2|Brazil|NA|NA	Cluster11	DQ923523.1	Porcine_circovirus_2	South America	NA	NA	PCV-2b
Cluster11|EU450614.1|Porcine_circovirus_2|South Korea|NA|NA	Cluster11	EU450614.1	Porcine_circovirus_2	Asia	NA	NA	PCV-2b
Cluster11|EF565365.1|Porcine_circovirus_2|Denmark|NA|NA	Cluster11	EF565365.1	Porcine_circovirus_2	Europe	NA	NA	PCV-2b
Cluster11|DQ856580.1|Porcine_circovirus_2|Brazil|swine|NA	Cluster11	DQ856580.1	Porcine_circovirus_2	South America	NA	Sus scrofa	PCV-2b
Cluster11|DQ856576.1|Porcine_circovirus_2|Brazil|swine|NA	Cluster11	DQ856576.1	Porcine_circovirus_2	South America	NA	Sus scrofa	PCV-2b
Cluster11|DQ856574.1|Porcine_circovirus_2|Brazil|swine|NA	Cluster11	DQ856574.1	Porcine_circovirus_2	South America	NA	Sus scrofa	PCV-2b
Cluster11|DQ856566.1|Porcine_circovirus_2|Brazil|swine|NA	Cluster11	DQ856566.1	Porcine_circovirus_2	South America	NA	Sus scrofa	PCV-2b
Cluster11|DQ231515.1|Porcine_circovirus_2|China: Zhejiang, Hangzhou, Lin'an|NA|2005	Cluster11	DQ231515.1	Porcine_circovirus_2	Asia	2005	NA	PCV-2b
Cluster11|DQ231514.1|Porcine_circovirus_2|China: Zhejiang, Hangzhou, Lin'an|NA|2005	Cluster11	DQ231514.1	Porcine_circovirus_2	Asia	2005	NA	PCV-2b
Cluster11|DQ231513.1|Porcine_circovirus_2|China: Zhejiang, Hangzhou, Chun'an|NA|2005	Cluster11	DQ231513.1	Porcine_circovirus_2	Asia	2005	NA	PCV-2b
Cluster11|AY484409.1|Porcine_circovirus_2|Netherlands|NA|NA	Cluster11	AY484409.1	Porcine_circovirus_2	Europe	NA	NA	PCV-2b
Cluster11|FJ158605.1|Porcine_circovirus_2|China: Jiangsu province|swine|2006	Cluster11	FJ158605.1	Porcine_circovirus_2	Asia	2006	Sus scrofa	PCV-2b
Cluster11|DQ861899.1|Porcine_circovirus_2|Brazil|swine|NA	Cluster11	DQ861899.1	Porcine_circovirus_2	South America	NA	Sus scrofa	PCV-2b
Cluster11|DQ861896.1|Porcine_circovirus_2|Brazil|swine|NA	Cluster11	DQ861896.1	Porcine_circovirus_2	South America	NA	Sus scrofa	PCV-2b
Cluster11|DQ861895.1|Porcine_circovirus_2|Brazil|swine|NA	Cluster11	DQ861895.1	Porcine_circovirus_2	South America	NA	Sus scrofa	PCV-2b
Cluster11|AY969004.1|Porcine_circovirus_2|China: Henan province|NA|NA	Cluster11	AY969004.1	Porcine_circovirus_2	Asia	NA	NA	PCV-2b
Cluster11|KP768468.1|Porcine_circovirus_2|Slovakia|wild boar|2012	Cluster11	KP768468.1	Porcine_circovirus_2	Europe	2012	Wild boar	PCV-2b
Cluster11|KP768469.1|Porcine_circovirus_2|Slovakia|wild boar|2012	Cluster11	KP768469.1	Porcine_circovirus_2	Europe	2012	Wild boar	PCV-2b
Cluster11|KP768471.1|Porcine_circovirus_2|Slovakia|wild boar|2012	Cluster11	KP768471.1	Porcine_circovirus_2	Europe	2012	Wild boar	PCV-2b
Cluster11|KP768472.1|Porcine_circovirus_2|Slovakia|wild boar|2012	Cluster11	KP768472.1	Porcine_circovirus_2	Europe	2012	Wild boar	PCV-2b
Cluster11|KP768473.1|Porcine_circovirus_2|Slovakia|wild boar|2012	Cluster11	KP768473.1	Porcine_circovirus_2	Europe	2012	Wild boar	PCV-2b
Cluster11|KP768476.1|Porcine_circovirus_2|Slovakia|wild boar|2012	Cluster11	KP768476.1	Porcine_circovirus_2	Europe	2012	Wild boar	PCV-2b
Cluster11|KP768477.1|Porcine_circovirus_2|Slovakia|wild boar|2012	Cluster11	KP768477.1	Porcine_circovirus_2	Europe	2012	Wild boar	PCV-2b
Cluster11|KP768478.1|Porcine_circovirus_2|Slovakia|wild boar|2012	Cluster11	KP768478.1	Porcine_circovirus_2	Europe	2012	Wild boar	PCV-2b
Cluster11|KP768479.1|Porcine_circovirus_2|Slovakia|wild boar|2012	Cluster11	KP768479.1	Porcine_circovirus_2	Europe	2012	Wild boar	PCV-2b
Cluster11|KP768481.1|Porcine_circovirus_2|Slovakia|wild boar|2012	Cluster11	KP768481.1	Porcine_circovirus_2	Europe	2012	Wild boar	PCV-2b
Cluster11|KP768482.1|Porcine_circovirus_2|Slovakia|wild boar|2012	Cluster11	KP768482.1	Porcine_circovirus_2	Europe	2012	Wild boar	PCV-2b
Cluster11|KP768483.1|Porcine_circovirus_2|Slovakia|wild boar|2012	Cluster11	KP768483.1	Porcine_circovirus_2	Europe	2012	Wild boar	PCV-2b
Cluster11|KP768484.1|Porcine_circovirus_2|Slovakia|wild boar|2012	Cluster11	KP768484.1	Porcine_circovirus_2	Europe	2012	Wild boar	PCV-2b
Cluster11|KP975432.1|Porcine_circovirus_2|NA|NA|NA	Cluster11	KP975432.1	Porcine_circovirus_2		NA	NA	PCV-2b
Cluster11|KR054744.1|Porcine_circovirus_2|Japan|swine|2008	Cluster11	KR054744.1	Porcine_circovirus_2	Asia	2008	Sus scrofa	PCV-2b
Cluster11|KR149371.1|Porcine_circovirus_2|China|pig|2013	Cluster11	KR149371.1	Porcine_circovirus_2	Asia	2013	Sus scrofa	PCV-2b
Cluster11|KR559687.1|Porcine_circovirus_2|Italy|domestic pig|2011	Cluster11	KR559687.1	Porcine_circovirus_2	Europe	2011	Sus scrofa	PCV-2b
Cluster11|KR559689.1|Porcine_circovirus_2|Italy|domestic pig|2012	Cluster11	KR559689.1	Porcine_circovirus_2	Europe	2012	Sus scrofa	PCV-2b
Cluster11|KR559691.1|Porcine_circovirus_2|Italy|domestic pig|2012	Cluster11	KR559691.1	Porcine_circovirus_2	Europe	2012	Sus scrofa	PCV-2b
Cluster11|KR559690.1|Porcine_circovirus_2|Italy|domestic pig|2012	Cluster11	KR559690.1	Porcine_circovirus_2	Europe	2012	Sus scrofa	PCV-2b
Cluster11|KR559694.1|Porcine_circovirus_2|Italy|domestic pig|2010	Cluster11	KR559694.1	Porcine_circovirus_2	Europe	2010	Sus scrofa	PCV-2b
Cluster11|KR559695.1|Porcine_circovirus_2|Italy|domestic pig|2011	Cluster11	KR559695.1	Porcine_circovirus_2	Europe	2011	Sus scrofa	PCV-2b
Cluster11|KR559697.1|Porcine_circovirus_2|Italy|domestic pig|2013	Cluster11	KR559697.1	Porcine_circovirus_2	Europe	2013	Sus scrofa	PCV-2b
Cluster11|KR559698.1|Porcine_circovirus_2|Italy|wild boar|2009	Cluster11	KR559698.1	Porcine_circovirus_2	Europe	2009	Wild boar	PCV-2b
Cluster11|KR559700.1|Porcine_circovirus_2|Italy|wild boar|2009	Cluster11	KR559700.1	Porcine_circovirus_2	Europe	2009	Wild boar	PCV-2b
Cluster11|KR559699.1|Porcine_circovirus_2|Italy|wild boar|2009	Cluster11	KR559699.1	Porcine_circovirus_2	Europe	2009	Wild boar	PCV-2b
Cluster11|KR559705.1|Porcine_circovirus_2|Italy|wild boar|2010	Cluster11	KR559705.1	Porcine_circovirus_2	Europe	2010	Wild boar	PCV-2b
Cluster11|KR559703.1|Porcine_circovirus_2|Italy|wild boar|2010	Cluster11	KR559703.1	Porcine_circovirus_2	Europe	2010	Wild boar	PCV-2b
Cluster11|KR559702.1|Porcine_circovirus_2|Italy|wild boar|2010	Cluster11	KR559702.1	Porcine_circovirus_2	Europe	2010	Wild boar	PCV-2b
Cluster11|KR559706.1|Porcine_circovirus_2|Italy|wild boar|2012	Cluster11	KR559706.1	Porcine_circovirus_2	Europe	2012	Wild boar	PCV-2b
Cluster11|KR559707.1|Porcine_circovirus_2|Italy|wild boar|2011	Cluster11	KR559707.1	Porcine_circovirus_2	Europe	2011	Wild boar	PCV-2b
Cluster11|KR559708.1|Porcine_circovirus_2|Italy|wild boar|2011	Cluster11	KR559708.1	Porcine_circovirus_2	Europe	2011	Wild boar	PCV-2b
Cluster11|KR559710.1|Porcine_circovirus_2|Italy|wild boar|2011	Cluster11	KR559710.1	Porcine_circovirus_2	Europe	2011	Wild boar	PCV-2b
Cluster11|KR559713.1|Porcine_circovirus_2|Italy|wild boar|2011	Cluster11	KR559713.1	Porcine_circovirus_2	Europe	2011	Wild boar	PCV-2b
Cluster11|KR559714.1|Porcine_circovirus_2|Italy|wild boar|2011	Cluster11	KR559714.1	Porcine_circovirus_2	Europe	2011	Wild boar	PCV-2b
Cluster11|KR559716.1|Porcine_circovirus_2|Italy|wild boar|2011	Cluster11	KR559716.1	Porcine_circovirus_2	Europe	2011	Wild boar	PCV-2b
Cluster11|KR559719.1|Porcine_circovirus_2|Italy|wild boar|2011	Cluster11	KR559719.1	Porcine_circovirus_2	Europe	2011	Wild boar	PCV-2b
Cluster11|KR559718.1|Porcine_circovirus_2|Italy|wild boar|2011	Cluster11	KR559718.1	Porcine_circovirus_2	Europe	2011	Wild boar	PCV-2b
Cluster11|KR559717.1|Porcine_circovirus_2|Italy|wild boar|2011	Cluster11	KR559717.1	Porcine_circovirus_2	Europe	2011	Wild boar	PCV-2b
Cluster11|EU450606.1|Porcine_circovirus_2|South Korea|NA|NA	Cluster11	EU450606.1	Porcine_circovirus_2	Asia	NA	NA	PCV-2b
Cluster11|KR559720.1|Porcine_circovirus_2|Italy|wild boar|2011	Cluster11	KR559720.1	Porcine_circovirus_2	Europe	2011	Wild boar	PCV-2b
Cluster11|KR559704.1|Porcine_circovirus_2|Italy|wild boar|2010	Cluster11	KR559704.1	Porcine_circovirus_2	Europe	2010	Wild boar	PCV-2b
Cluster11|KR559721.1|Porcine_circovirus_2|Italy|wild boar|2011	Cluster11	KR559721.1	Porcine_circovirus_2	Europe	2011	Wild boar	PCV-2b
Cluster11|KR559692.1|Porcine_circovirus_2|Italy|domestic pig|2012	Cluster11	KR559692.1	Porcine_circovirus_2	Europe	2012	Sus scrofa	PCV-2b
Cluster11|KR559722.1|Porcine_circovirus_2|Italy|wild boar|2011	Cluster11	KR559722.1	Porcine_circovirus_2	Europe	2011	Wild boar	PCV-2b
Cluster11|KR559723.1|Porcine_circovirus_2|Italy|wild boar|2011	Cluster11	KR559723.1	Porcine_circovirus_2	Europe	2011	Wild boar	PCV-2b
Cluster11|KR559725.1|Porcine_circovirus_2|Italy|wild boar|2011	Cluster11	KR559725.1	Porcine_circovirus_2	Europe	2011	Wild boar	PCV-2b
Cluster11|KR559715.1|Porcine_circovirus_2|Italy|wild boar|2011	Cluster11	KR559715.1	Porcine_circovirus_2	Europe	2011	Wild boar	PCV-2b
Cluster11|KR704910.1|Porcine_circovirus_2|China|NA|2015	Cluster11	KR704910.1	Porcine_circovirus_2	Asia	2015	NA	PCV-2b
Cluster11|KF742545.1|Porcine_circovirus_2|China|porcine|2012	Cluster11	KF742545.1	Porcine_circovirus_2	Asia	2012	Sus scrofa	PCV-2b
Cluster11|KR816332.1|Porcine_circovirus_type_2-B|USA|NA|2013	Cluster11	KR816332.1	Porcine_circovirus_type_2-B	North America	2013	NA	PCV-2b
Cluster11|KT200362.1|Porcine_circovirus_2|China|pig|2014	Cluster11	KT200362.1	Porcine_circovirus_2	Asia	2014	Sus scrofa	PCV-2b
Cluster11|KT200367.1|Porcine_circovirus_2|China|pig|2014	Cluster11	KT200367.1	Porcine_circovirus_2	Asia	2014	Sus scrofa	PCV-2b
Cluster11|KT216676.1|Porcine_circovirus_2|Brazil|wild boar|2012	Cluster11	KT216676.1	Porcine_circovirus_2	South America	2012	Wild boar	PCV-2b
Cluster11|KT216675.1|Porcine_circovirus_2|Brazil|wild boar|2012	Cluster11	KT216675.1	Porcine_circovirus_2	South America	2012	Wild boar	PCV-2b
Cluster11|KT216674.1|Porcine_circovirus_2|Brazil|wild boar|2012	Cluster11	KT216674.1	Porcine_circovirus_2	South America	2012	Wild boar	PCV-2b
Cluster11|KT216673.1|Porcine_circovirus_2|Brazil|wild boar|2012	Cluster11	KT216673.1	Porcine_circovirus_2	South America	2012	Wild boar	PCV-2b
Cluster11|KT216672.1|Porcine_circovirus_2|Brazil|wild boar|2012	Cluster11	KT216672.1	Porcine_circovirus_2	South America	2012	Wild boar	PCV-2b
Cluster11|KT216677.1|Porcine_circovirus_2|Brazil|wild boar|2012	Cluster11	KT216677.1	Porcine_circovirus_2	South America	2012	Wild boar	PCV-2b
Cluster11|KT261750.1|Porcine_circovirus_2|China|pig|2013	Cluster11	KT261750.1	Porcine_circovirus_2	Asia	2013	Sus scrofa	PCV-2b
Cluster11|KT719404.1|Porcine_circovirus_2|Brazil|swine|2012	Cluster11	KT719404.1	Porcine_circovirus_2	South America	2012	Sus scrofa	PCV-2b
Cluster11|KT819160.1|Porcine_circovirus_2|Brazil|swine|2014	Cluster11	KT819160.1	Porcine_circovirus_2	South America	2014	Sus scrofa	PCV-2b
Cluster11|KT819161.1|Porcine_circovirus_2|Brazil|swine|2014	Cluster11	KT819161.1	Porcine_circovirus_2	South America	2014	Sus scrofa	PCV-2b
Cluster11|KT819162.1|Porcine_circovirus_2|Brazil|swine|2014	Cluster11	KT819162.1	Porcine_circovirus_2	South America	2014	Sus scrofa	PCV-2b
Cluster11|KT819163.1|Porcine_circovirus_2|Brazil|swine|2014	Cluster11	KT819163.1	Porcine_circovirus_2	South America	2014	Sus scrofa	PCV-2b
Cluster11|KT819164.1|Porcine_circovirus_2|Brazil|swine|2014	Cluster11	KT819164.1	Porcine_circovirus_2	South America	2014	Sus scrofa	PCV-2b
Cluster11|KT819165.1|Porcine_circovirus_2|Brazil|swine|2014	Cluster11	KT819165.1	Porcine_circovirus_2	South America	2014	Sus scrofa	PCV-2b
Cluster11|KT819166.1|Porcine_circovirus_2|Brazil|swine|2014	Cluster11	KT819166.1	Porcine_circovirus_2	South America	2014	Sus scrofa	PCV-2b
Cluster11|KT819167.1|Porcine_circovirus_2|Brazil|swine|2014	Cluster11	KT819167.1	Porcine_circovirus_2	South America	2014	Sus scrofa	PCV-2b
Cluster11|KT867851.1|Porcine_circovirus_2|USA|Sus scrofa|2013	Cluster11	KT867851.1	Porcine_circovirus_2	North America	2013	Sus scrofa	PCV-2b
Cluster11|KM191067.1|Porcine_circovirus_2|USA|pig|2013	Cluster11	KM191067.1	Porcine_circovirus_2	North America	2013	Sus scrofa	PCV-2b
Cluster11|KT867854.1|Porcine_circovirus_2|USA|Sus scrofa|2012	Cluster11	KT867854.1	Porcine_circovirus_2	North America	2012	Sus scrofa	PCV-2b
Cluster11|KT867859.1|Porcine_circovirus_2|USA|Sus scrofa|2006	Cluster11	KT867859.1	Porcine_circovirus_2	North America	2006	Sus scrofa	PCV-2b
Cluster11|KT867863.1|Porcine_circovirus_2|USA|Sus scrofa|2006	Cluster11	KT867863.1	Porcine_circovirus_2	North America	2006	Sus scrofa	PCV-2b
Cluster11|KT867865.1|Porcine_circovirus_2|USA|Sus scrofa|2013	Cluster11	KT867865.1	Porcine_circovirus_2	North America	2013	Sus scrofa	PCV-2b
Cluster11|KT867867.1|Porcine_circovirus_2|USA|Sus scrofa|2013	Cluster11	KT867867.1	Porcine_circovirus_2	North America	2013	Sus scrofa	PCV-2b
Cluster11|KT867864.1|Porcine_circovirus_2|USA|Sus scrofa|2013	Cluster11	KT867864.1	Porcine_circovirus_2	North America	2013	Sus scrofa	PCV-2b
Cluster11|KM191057.1|Porcine_circovirus_2|USA|pig|2013	Cluster11	KM191057.1	Porcine_circovirus_2	North America	2013	Sus scrofa	PCV-2b
Cluster11|KT867876.1|Porcine_circovirus_2|USA|Sus scrofa|2013	Cluster11	KT867876.1	Porcine_circovirus_2	North America	2013	Sus scrofa	PCV-2b
Cluster11|KT867879.1|Porcine_circovirus_2|USA|Sus scrofa|2013	Cluster11	KT867879.1	Porcine_circovirus_2	North America	2013	Sus scrofa	PCV-2b
Cluster11|KT867886.1|Porcine_circovirus_2|USA|Sus scrofa|2013	Cluster11	KT867886.1	Porcine_circovirus_2	North America	2013	Sus scrofa	PCV-2b
Cluster11|KT867894.1|Porcine_circovirus_2|USA|Sus scrofa|2013	Cluster11	KT867894.1	Porcine_circovirus_2	North America	2013	Sus scrofa	PCV-2b
Cluster11|KT867898.1|Porcine_circovirus_2|USA|Sus scrofa|2006	Cluster11	KT867898.1	Porcine_circovirus_2	North America	2006	Sus scrofa	PCV-2b
Cluster11|KT867905.1|Porcine_circovirus_2|USA|Sus scrofa|2013	Cluster11	KT867905.1	Porcine_circovirus_2	North America	2013	Sus scrofa	PCV-2b
Cluster11|KT867901.1|Porcine_circovirus_2|USA|Sus scrofa|2013	Cluster11	KT867901.1	Porcine_circovirus_2	North America	2013	Sus scrofa	PCV-2b
Cluster11|KT867900.1|Porcine_circovirus_2|USA|Sus scrofa|2013	Cluster11	KT867900.1	Porcine_circovirus_2	North America	2013	Sus scrofa	PCV-2b
Cluster11|KT867896.1|Porcine_circovirus_2|USA|Sus scrofa|2013	Cluster11	KT867896.1	Porcine_circovirus_2	North America	2013	Sus scrofa	PCV-2b
Cluster11|KT867891.1|Porcine_circovirus_2|USA|Sus scrofa|2013	Cluster11	KT867891.1	Porcine_circovirus_2	North America	2013	Sus scrofa	PCV-2b
Cluster11|KT867888.1|Porcine_circovirus_2|USA|Sus scrofa|2013	Cluster11	KT867888.1	Porcine_circovirus_2	North America	2013	Sus scrofa	PCV-2b
Cluster11|KT867914.1|Porcine_circovirus_2|USA|Sus scrofa|2013	Cluster11	KT867914.1	Porcine_circovirus_2	North America	2013	Sus scrofa	PCV-2b
Cluster11|KT867921.1|Porcine_circovirus_2|USA|Sus scrofa|2013	Cluster11	KT867921.1	Porcine_circovirus_2	North America	2013	Sus scrofa	PCV-2b
Cluster11|KT867922.1|Porcine_circovirus_2|USA|Sus scrofa|2013	Cluster11	KT867922.1	Porcine_circovirus_2	North America	2013	Sus scrofa	PCV-2b
Cluster11|KT867920.1|Porcine_circovirus_2|USA|Sus scrofa|2013	Cluster11	KT867920.1	Porcine_circovirus_2	North America	2013	Sus scrofa	PCV-2b
Cluster11|KT867919.1|Porcine_circovirus_2|USA|Sus scrofa|2013	Cluster11	KT867919.1	Porcine_circovirus_2	North America	2013	Sus scrofa	PCV-2b
Cluster11|KT867918.1|Porcine_circovirus_2|USA|Sus scrofa|2013	Cluster11	KT867918.1	Porcine_circovirus_2	North America	2013	Sus scrofa	PCV-2b
Cluster11|KT867917.1|Porcine_circovirus_2|USA|Sus scrofa|2013	Cluster11	KT867917.1	Porcine_circovirus_2	North America	2013	Sus scrofa	PCV-2b
Cluster11|KT867916.1|Porcine_circovirus_2|USA|Sus scrofa|2013	Cluster11	KT867916.1	Porcine_circovirus_2	North America	2013	Sus scrofa	PCV-2b
Cluster11|KT867915.1|Porcine_circovirus_2|USA|Sus scrofa|2013	Cluster11	KT867915.1	Porcine_circovirus_2	North America	2013	Sus scrofa	PCV-2b
Cluster11|KT867913.1|Porcine_circovirus_2|USA|Sus scrofa|2013	Cluster11	KT867913.1	Porcine_circovirus_2	North America	2013	Sus scrofa	PCV-2b
Cluster11|KT867943.1|Porcine_circovirus_2|USA|Sus scrofa|2013	Cluster11	KT867943.1	Porcine_circovirus_2	North America	2013	Sus scrofa	PCV-2b
Cluster11|KT867942.1|Porcine_circovirus_2|USA|Sus scrofa|2013	Cluster11	KT867942.1	Porcine_circovirus_2	North America	2013	Sus scrofa	PCV-2b
Cluster11|KT867946.1|Porcine_circovirus_2|USA|Sus scrofa|2013	Cluster11	KT867946.1	Porcine_circovirus_2	North America	2013	Sus scrofa	PCV-2b
Cluster11|KT867945.1|Porcine_circovirus_2|USA|Sus scrofa|2013	Cluster11	KT867945.1	Porcine_circovirus_2	North America	2013	Sus scrofa	PCV-2b
Cluster11|KT867944.1|Porcine_circovirus_2|USA|Sus scrofa|2013	Cluster11	KT867944.1	Porcine_circovirus_2	North America	2013	Sus scrofa	PCV-2b
Cluster11|KT867955.1|Porcine_circovirus_2|USA|Sus scrofa|2010	Cluster11	KT867955.1	Porcine_circovirus_2	North America	2010	Sus scrofa	PCV-2b
Cluster11|KT867957.1|Porcine_circovirus_2|USA|Sus scrofa|2013	Cluster11	KT867957.1	Porcine_circovirus_2	North America	2013	Sus scrofa	PCV-2b
Cluster11|KT867911.1|Porcine_circovirus_2|USA|Sus scrofa|2013	Cluster11	KT867911.1	Porcine_circovirus_2	North America	2013	Sus scrofa	PCV-2b
Cluster11|KM191068.1|Porcine_circovirus_2|USA|pig|2013	Cluster11	KM191068.1	Porcine_circovirus_2	North America	2013	Sus scrofa	PCV-2b
Cluster11|KT867960.1|Porcine_circovirus_2|USA|Sus scrofa|2009	Cluster11	KT867960.1	Porcine_circovirus_2	North America	2009	Sus scrofa	PCV-2b
Cluster11|KT867961.1|Porcine_circovirus_2|USA|Sus scrofa|2012	Cluster11	KT867961.1	Porcine_circovirus_2	North America	2012	Sus scrofa	PCV-2b
Cluster11|KT867962.1|Porcine_circovirus_2|USA|Sus scrofa|2013	Cluster11	KT867962.1	Porcine_circovirus_2	North America	2013	Sus scrofa	PCV-2b
Cluster11|KT867874.1|Porcine_circovirus_2|USA|Sus scrofa|2013	Cluster11	KT867874.1	Porcine_circovirus_2	North America	2013	Sus scrofa	PCV-2b
Cluster11|KT867872.1|Porcine_circovirus_2|USA|Sus scrofa|2013	Cluster11	KT867872.1	Porcine_circovirus_2	North America	2013	Sus scrofa	PCV-2b
Cluster11|KT867970.1|Porcine_circovirus_2|USA|Sus scrofa|2013	Cluster11	KT867970.1	Porcine_circovirus_2	North America	2013	Sus scrofa	PCV-2b
Cluster11|KT867884.1|Porcine_circovirus_2|USA|Sus scrofa|2013	Cluster11	KT867884.1	Porcine_circovirus_2	North America	2013	Sus scrofa	PCV-2b
Cluster11|KT867881.1|Porcine_circovirus_2|USA|Sus scrofa|2013	Cluster11	KT867881.1	Porcine_circovirus_2	North America	2013	Sus scrofa	PCV-2b
Cluster11|KT867877.1|Porcine_circovirus_2|USA|Sus scrofa|2013	Cluster11	KT867877.1	Porcine_circovirus_2	North America	2013	Sus scrofa	PCV-2b
Cluster11|KT867857.1|Porcine_circovirus_2|USA|Sus scrofa|2012	Cluster11	KT867857.1	Porcine_circovirus_2	North America	2012	Sus scrofa	PCV-2b
Cluster11|KT867973.1|Porcine_circovirus_2|USA|Sus scrofa|2012	Cluster11	KT867973.1	Porcine_circovirus_2	North America	2012	Sus scrofa	PCV-2b
Cluster11|KT867972.1|Porcine_circovirus_2|USA|Sus scrofa|2012	Cluster11	KT867972.1	Porcine_circovirus_2	North America	2012	Sus scrofa	PCV-2b
Cluster11|KT867969.1|Porcine_circovirus_2|USA|Sus scrofa|2012	Cluster11	KT867969.1	Porcine_circovirus_2	North America	2012	Sus scrofa	PCV-2b
Cluster11|KT867956.1|Porcine_circovirus_2|USA|Sus scrofa|2012	Cluster11	KT867956.1	Porcine_circovirus_2	North America	2012	Sus scrofa	PCV-2b
Cluster11|KM190992.1|Porcine_circovirus_2|USA|pig|2012	Cluster11	KM190992.1	Porcine_circovirus_2	North America	2012	Sus scrofa	PCV-2b
Cluster11|KM190991.1|Porcine_circovirus_2|USA|pig|2012	Cluster11	KM190991.1	Porcine_circovirus_2	North America	2012	Sus scrofa	PCV-2b
Cluster11|KM190989.1|Porcine_circovirus_2|USA|pig|2012	Cluster11	KM190989.1	Porcine_circovirus_2	North America	2012	Sus scrofa	PCV-2b
Cluster11|KT867977.1|Porcine_circovirus_2|USA|Sus scrofa|2012	Cluster11	KT867977.1	Porcine_circovirus_2	North America	2012	Sus scrofa	PCV-2b
Cluster11|KT867975.1|Porcine_circovirus_2|USA|Sus scrofa|2012	Cluster11	KT867975.1	Porcine_circovirus_2	North America	2012	Sus scrofa	PCV-2b
Cluster11|KT867965.1|Porcine_circovirus_2|USA|Sus scrofa|2012	Cluster11	KT867965.1	Porcine_circovirus_2	North America	2012	Sus scrofa	PCV-2b
Cluster11|KT867858.1|Porcine_circovirus_2|USA|Sus scrofa|2013	Cluster11	KT867858.1	Porcine_circovirus_2	North America	2013	Sus scrofa	PCV-2b
Cluster11|KM191063.1|Porcine_circovirus_2|USA|pig|2013	Cluster11	KM191063.1	Porcine_circovirus_2	North America	2013	Sus scrofa	PCV-2b
Cluster11|KT867982.1|Porcine_circovirus_2|USA|Sus scrofa|2008	Cluster11	KT867982.1	Porcine_circovirus_2	North America	2008	Sus scrofa	PCV-2b
Cluster11|KT867985.1|Porcine_circovirus_2|USA|Sus scrofa|2010	Cluster11	KT867985.1	Porcine_circovirus_2	North America	2010	Sus scrofa	PCV-2b
Cluster11|KT867988.1|Porcine_circovirus_2|USA|Sus scrofa|2010	Cluster11	KT867988.1	Porcine_circovirus_2	North America	2010	Sus scrofa	PCV-2b
Cluster11|KT868013.1|Porcine_circovirus_2|USA|Sus scrofa|2006	Cluster11	KT868013.1	Porcine_circovirus_2	North America	2006	Sus scrofa	PCV-2b
Cluster11|KT868012.1|Porcine_circovirus_2|USA|Sus scrofa|2006	Cluster11	KT868012.1	Porcine_circovirus_2	North America	2006	Sus scrofa	PCV-2b
Cluster11|KT868026.1|Porcine_circovirus_2|USA|Sus scrofa|2006	Cluster11	KT868026.1	Porcine_circovirus_2	North America	2006	Sus scrofa	PCV-2b
Cluster11|KT868031.1|Porcine_circovirus_2|USA|Sus scrofa|2014	Cluster11	KT868031.1	Porcine_circovirus_2	North America	2014	Sus scrofa	PCV-2b
Cluster11|EU340257.1|Porcine_circovirus_2|Canada|NA|NA	Cluster11	EU340257.1	Porcine_circovirus_2	North America	NA	NA	PCV-2b
Cluster11|KT868032.1|Porcine_circovirus_2|USA|Sus scrofa|2015	Cluster11	KT868032.1	Porcine_circovirus_2	North America	2015	Sus scrofa	PCV-2b
Cluster11|KT868037.1|Porcine_circovirus_2|USA|Sus scrofa|2006	Cluster11	KT868037.1	Porcine_circovirus_2	North America	2006	Sus scrofa	PCV-2b
Cluster11|KT868039.1|Porcine_circovirus_2|USA|Sus scrofa|2011	Cluster11	KT868039.1	Porcine_circovirus_2	North America	2011	Sus scrofa	PCV-2b
Cluster11|KT868045.1|Porcine_circovirus_2|USA|Sus scrofa|2006	Cluster11	KT868045.1	Porcine_circovirus_2	North America	2006	Sus scrofa	PCV-2b
Cluster11|KT868052.1|Porcine_circovirus_2|USA|Sus scrofa|2012	Cluster11	KT868052.1	Porcine_circovirus_2	North America	2012	Sus scrofa	PCV-2b
Cluster11|KT868046.1|Porcine_circovirus_2|USA|Sus scrofa|2012	Cluster11	KT868046.1	Porcine_circovirus_2	North America	2012	Sus scrofa	PCV-2b
Cluster11|KT868056.1|Porcine_circovirus_2|USA|Sus scrofa|2006	Cluster11	KT868056.1	Porcine_circovirus_2	North America	2006	Sus scrofa	PCV-2b
Cluster11|KT868057.1|Porcine_circovirus_2|USA|Sus scrofa|2007	Cluster11	KT868057.1	Porcine_circovirus_2	North America	2007	Sus scrofa	PCV-2b
Cluster11|KT868002.1|Porcine_circovirus_2|USA|Sus scrofa|2007	Cluster11	KT868002.1	Porcine_circovirus_2	North America	2007	Sus scrofa	PCV-2b
Cluster11|KT868066.1|Porcine_circovirus_2|USA|Sus scrofa|2007	Cluster11	KT868066.1	Porcine_circovirus_2	North America	2007	Sus scrofa	PCV-2b
Cluster11|KT868072.1|Porcine_circovirus_2|USA|Sus scrofa|2007	Cluster11	KT868072.1	Porcine_circovirus_2	North America	2007	Sus scrofa	PCV-2b
Cluster11|KT868078.1|Porcine_circovirus_2|USA|Sus scrofa|2007	Cluster11	KT868078.1	Porcine_circovirus_2	North America	2007	Sus scrofa	PCV-2b
Cluster11|KT868079.1|Porcine_circovirus_2|USA|Sus scrofa|2007	Cluster11	KT868079.1	Porcine_circovirus_2	North America	2007	Sus scrofa	PCV-2b
Cluster11|KT868091.1|Porcine_circovirus_2|USA|Sus scrofa|2006	Cluster11	KT868091.1	Porcine_circovirus_2	North America	2006	Sus scrofa	PCV-2b
Cluster11|KT868093.1|Porcine_circovirus_2|USA|Sus scrofa|2006	Cluster11	KT868093.1	Porcine_circovirus_2	North America	2006	Sus scrofa	PCV-2b
Cluster11|KT868077.1|Porcine_circovirus_2|USA|Sus scrofa|2006	Cluster11	KT868077.1	Porcine_circovirus_2	North America	2006	Sus scrofa	PCV-2b
Cluster11|KT868095.1|Porcine_circovirus_2|USA|Sus scrofa|2006	Cluster11	KT868095.1	Porcine_circovirus_2	North America	2006	Sus scrofa	PCV-2b
Cluster11|KT868112.1|Porcine_circovirus_2|USA|Sus scrofa|2006	Cluster11	KT868112.1	Porcine_circovirus_2	North America	2006	Sus scrofa	PCV-2b
Cluster11|KT868117.1|Porcine_circovirus_2|USA|Sus scrofa|2006	Cluster11	KT868117.1	Porcine_circovirus_2	North America	2006	Sus scrofa	PCV-2b
Cluster11|KT868119.1|Porcine_circovirus_2|USA|Sus scrofa|2006	Cluster11	KT868119.1	Porcine_circovirus_2	North America	2006	Sus scrofa	PCV-2b
Cluster11|KT868123.1|Porcine_circovirus_2|USA|Sus scrofa|2006	Cluster11	KT868123.1	Porcine_circovirus_2	North America	2006	Sus scrofa	PCV-2b
Cluster11|KT868134.1|Porcine_circovirus_2|USA|Sus scrofa|2007	Cluster11	KT868134.1	Porcine_circovirus_2	North America	2007	Sus scrofa	PCV-2b
Cluster11|KT868136.1|Porcine_circovirus_2|USA|Sus scrofa|2007	Cluster11	KT868136.1	Porcine_circovirus_2	North America	2007	Sus scrofa	PCV-2b
Cluster11|KT868141.1|Porcine_circovirus_2|USA|Sus scrofa|2006	Cluster11	KT868141.1	Porcine_circovirus_2	North America	2006	Sus scrofa	PCV-2b
Cluster11|KT868151.1|Porcine_circovirus_2|USA|Sus scrofa|2007	Cluster11	KT868151.1	Porcine_circovirus_2	North America	2007	Sus scrofa	PCV-2b
Cluster11|KT868174.1|Porcine_circovirus_2|USA|Sus scrofa|2007	Cluster11	KT868174.1	Porcine_circovirus_2	North America	2007	Sus scrofa	PCV-2b
Cluster11|KT868177.1|Porcine_circovirus_2|USA|Sus scrofa|2007	Cluster11	KT868177.1	Porcine_circovirus_2	North America	2007	Sus scrofa	PCV-2b
Cluster11|KT868180.1|Porcine_circovirus_2|USA|Sus scrofa|2006	Cluster11	KT868180.1	Porcine_circovirus_2	North America	2006	Sus scrofa	PCV-2b
Cluster11|KT868198.1|Porcine_circovirus_2|USA|Sus scrofa|2006	Cluster11	KT868198.1	Porcine_circovirus_2	North America	2006	Sus scrofa	PCV-2b
Cluster11|KT867882.1|Porcine_circovirus_2|USA|Sus scrofa|2006	Cluster11	KT867882.1	Porcine_circovirus_2	North America	2006	Sus scrofa	PCV-2b
Cluster11|KT868200.1|Porcine_circovirus_2|USA|Sus scrofa|2006	Cluster11	KT868200.1	Porcine_circovirus_2	North America	2006	Sus scrofa	PCV-2b
Cluster11|KT868203.1|Porcine_circovirus_2|USA|Sus scrofa|2006	Cluster11	KT868203.1	Porcine_circovirus_2	North America	2006	Sus scrofa	PCV-2b
Cluster11|KT868201.1|Porcine_circovirus_2|USA|Sus scrofa|2006	Cluster11	KT868201.1	Porcine_circovirus_2	North America	2006	Sus scrofa	PCV-2b
Cluster11|KT868118.1|Porcine_circovirus_2|USA|Sus scrofa|2007	Cluster11	KT868118.1	Porcine_circovirus_2	North America	2007	Sus scrofa	PCV-2b
Cluster11|EF452363.1|Porcine_circovirus_2|USA|NA|NA	Cluster11	EF452363.1	Porcine_circovirus_2	North America	NA	NA	PCV-2b
Cluster11|EF452357.1|Porcine_circovirus_2|USA|NA|NA	Cluster11	EF452357.1	Porcine_circovirus_2	North America	NA	NA	PCV-2b
Cluster11|KT868206.1|Porcine_circovirus_2|USA|Sus scrofa|2006	Cluster11	KT868206.1	Porcine_circovirus_2	North America	2006	Sus scrofa	PCV-2b
Cluster11|KT868223.1|Porcine_circovirus_2|USA|Sus scrofa|2006	Cluster11	KT868223.1	Porcine_circovirus_2	North America	2006	Sus scrofa	PCV-2b
Cluster11|KT868222.1|Porcine_circovirus_2|USA|Sus scrofa|2006	Cluster11	KT868222.1	Porcine_circovirus_2	North America	2006	Sus scrofa	PCV-2b
Cluster11|KT868234.1|Porcine_circovirus_2|USA|Sus scrofa|2006	Cluster11	KT868234.1	Porcine_circovirus_2	North America	2006	Sus scrofa	PCV-2b
Cluster11|DQ629118.1|Porcine_circovirus_2|USA|NA|NA	Cluster11	DQ629118.1	Porcine_circovirus_2	North America	NA	NA	PCV-2b
Cluster11|DQ629124.1|Porcine_circovirus_2|USA|NA|NA	Cluster11	DQ629124.1	Porcine_circovirus_2	North America	NA	NA	PCV-2b
Cluster11|KT868235.1|Porcine_circovirus_2|USA|Sus scrofa|2006	Cluster11	KT868235.1	Porcine_circovirus_2	North America	2006	Sus scrofa	PCV-2b
Cluster11|KT868256.1|Porcine_circovirus_2|USA|Sus scrofa|2006	Cluster11	KT868256.1	Porcine_circovirus_2	North America	2006	Sus scrofa	PCV-2b
Cluster11|KT868255.1|Porcine_circovirus_2|USA|Sus scrofa|2006	Cluster11	KT868255.1	Porcine_circovirus_2	North America	2006	Sus scrofa	PCV-2b
Cluster11|KT868259.1|Porcine_circovirus_2|USA|Sus scrofa|2006	Cluster11	KT868259.1	Porcine_circovirus_2	North America	2006	Sus scrofa	PCV-2b
Cluster11|KT868262.1|Porcine_circovirus_2|USA|Sus scrofa|2006	Cluster11	KT868262.1	Porcine_circovirus_2	North America	2006	Sus scrofa	PCV-2b
Cluster11|KT868270.1|Porcine_circovirus_2|USA|Sus scrofa|2006	Cluster11	KT868270.1	Porcine_circovirus_2	North America	2006	Sus scrofa	PCV-2b
Cluster11|KT868279.1|Porcine_circovirus_2|USA|Sus scrofa|2006	Cluster11	KT868279.1	Porcine_circovirus_2	North America	2006	Sus scrofa	PCV-2b
Cluster11|KT868280.1|Porcine_circovirus_2|USA|Sus scrofa|2006	Cluster11	KT868280.1	Porcine_circovirus_2	North America	2006	Sus scrofa	PCV-2b
Cluster11|KT868287.1|Porcine_circovirus_2|USA|Sus scrofa|2007	Cluster11	KT868287.1	Porcine_circovirus_2	North America	2007	Sus scrofa	PCV-2b
Cluster11|KT868288.1|Porcine_circovirus_2|USA|Sus scrofa|2012	Cluster11	KT868288.1	Porcine_circovirus_2	North America	2012	Sus scrofa	PCV-2b
Cluster11|KT868291.1|Porcine_circovirus_2|USA|Sus scrofa|2006	Cluster11	KT868291.1	Porcine_circovirus_2	North America	2006	Sus scrofa	PCV-2b
Cluster11|KT868286.1|Porcine_circovirus_2|USA|Sus scrofa|2006	Cluster11	KT868286.1	Porcine_circovirus_2	North America	2006	Sus scrofa	PCV-2b
Cluster11|KT868300.1|Porcine_circovirus_2|USA|Sus scrofa|2006	Cluster11	KT868300.1	Porcine_circovirus_2	North America	2006	Sus scrofa	PCV-2b
Cluster11|KT868312.1|Porcine_circovirus_2|USA|Sus scrofa|2005	Cluster11	KT868312.1	Porcine_circovirus_2	North America	2005	Sus scrofa	PCV-2b
Cluster11|KT868331.1|Porcine_circovirus_2|USA|Sus scrofa|2005	Cluster11	KT868331.1	Porcine_circovirus_2	North America	2005	Sus scrofa	PCV-2b
Cluster11|KT868062.1|Porcine_circovirus_2|USA|Sus scrofa|2005	Cluster11	KT868062.1	Porcine_circovirus_2	North America	2005	Sus scrofa	PCV-2b
Cluster11|DQ629129.1|Porcine_circovirus_2|USA|NA|NA	Cluster11	DQ629129.1	Porcine_circovirus_2	North America	NA	NA	PCV-2b
Cluster11|KT868336.1|Porcine_circovirus_2|USA|Sus scrofa|2005	Cluster11	KT868336.1	Porcine_circovirus_2	North America	2005	Sus scrofa	PCV-2b
Cluster11|KT868338.1|Porcine_circovirus_2|USA|Sus scrofa|2008	Cluster11	KT868338.1	Porcine_circovirus_2	North America	2008	Sus scrofa	PCV-2b
Cluster11|KT868351.1|Porcine_circovirus_2|USA|Sus scrofa|2006	Cluster11	KT868351.1	Porcine_circovirus_2	North America	2006	Sus scrofa	PCV-2b
Cluster11|KT868074.1|Porcine_circovirus_2|USA|Sus scrofa|2006	Cluster11	KT868074.1	Porcine_circovirus_2	North America	2006	Sus scrofa	PCV-2b
Cluster11|KT868073.1|Porcine_circovirus_2|USA|Sus scrofa|2007	Cluster11	KT868073.1	Porcine_circovirus_2	North America	2007	Sus scrofa	PCV-2b
Cluster11|DQ629119.1|Porcine_circovirus_2|USA|NA|NA	Cluster11	DQ629119.1	Porcine_circovirus_2	North America	NA	NA	PCV-2b
Cluster11|DQ629125.1|Porcine_circovirus_2|USA|NA|NA	Cluster11	DQ629125.1	Porcine_circovirus_2	North America	NA	NA	PCV-2b
Cluster11|DQ220731.1|Porcine_circovirus_2|NA|NA|NA	Cluster11	DQ220731.1	Porcine_circovirus_2		NA	NA	PCV-2b
Cluster11|KT868414.1|Porcine_circovirus_2|USA|Sus scrofa|2012	Cluster11	KT868414.1	Porcine_circovirus_2	North America	2012	Sus scrofa	PCV-2b
Cluster11|KT868417.1|Porcine_circovirus_2|USA|Sus scrofa|2012	Cluster11	KT868417.1	Porcine_circovirus_2	North America	2012	Sus scrofa	PCV-2b
Cluster11|KT868416.1|Porcine_circovirus_2|USA|Sus scrofa|2012	Cluster11	KT868416.1	Porcine_circovirus_2	North America	2012	Sus scrofa	PCV-2b
Cluster11|KT868415.1|Porcine_circovirus_2|USA|Sus scrofa|2012	Cluster11	KT868415.1	Porcine_circovirus_2	North America	2012	Sus scrofa	PCV-2b
Cluster11|KT868419.1|Porcine_circovirus_2|USA|Sus scrofa|2014	Cluster11	KT868419.1	Porcine_circovirus_2	North America	2014	Sus scrofa	PCV-2b
Cluster11|KT868426.1|Porcine_circovirus_2|USA|Sus scrofa|2006	Cluster11	KT868426.1	Porcine_circovirus_2	North America	2006	Sus scrofa	PCV-2b
Cluster11|KT868429.1|Porcine_circovirus_2|USA|Sus scrofa|2007	Cluster11	KT868429.1	Porcine_circovirus_2	North America	2007	Sus scrofa	PCV-2b
Cluster11|KT867895.1|Porcine_circovirus_2|USA|Sus scrofa|2006	Cluster11	KT867895.1	Porcine_circovirus_2	North America	2006	Sus scrofa	PCV-2b
Cluster11|KT868434.1|Porcine_circovirus_2|USA|Sus scrofa|2006	Cluster11	KT868434.1	Porcine_circovirus_2	North America	2006	Sus scrofa	PCV-2b
Cluster11|KT868441.1|Porcine_circovirus_2|USA|Sus scrofa|2006	Cluster11	KT868441.1	Porcine_circovirus_2	North America	2006	Sus scrofa	PCV-2b
Cluster11|KT868269.1|Porcine_circovirus_2|USA|Sus scrofa|2006	Cluster11	KT868269.1	Porcine_circovirus_2	North America	2006	Sus scrofa	PCV-2b
Cluster11|KT868106.1|Porcine_circovirus_2|USA|Sus scrofa|2006	Cluster11	KT868106.1	Porcine_circovirus_2	North America	2006	Sus scrofa	PCV-2b
Cluster11|KT868104.1|Porcine_circovirus_2|USA|Sus scrofa|2006	Cluster11	KT868104.1	Porcine_circovirus_2	North America	2006	Sus scrofa	PCV-2b
Cluster11|KT868081.1|Porcine_circovirus_2|USA|Sus scrofa|2006	Cluster11	KT868081.1	Porcine_circovirus_2	North America	2006	Sus scrofa	PCV-2b
Cluster11|KT868446.1|Porcine_circovirus_2|USA|Sus scrofa|2009	Cluster11	KT868446.1	Porcine_circovirus_2	North America	2009	Sus scrofa	PCV-2b
Cluster11|KT868443.1|Porcine_circovirus_2|USA|Sus scrofa|2009	Cluster11	KT868443.1	Porcine_circovirus_2	North America	2009	Sus scrofa	PCV-2b
Cluster11|KT868451.1|Porcine_circovirus_2|USA|Sus scrofa|2007	Cluster11	KT868451.1	Porcine_circovirus_2	North America	2007	Sus scrofa	PCV-2b
Cluster11|KT868428.1|Porcine_circovirus_2|USA|Sus scrofa|2007	Cluster11	KT868428.1	Porcine_circovirus_2	North America	2007	Sus scrofa	PCV-2b
Cluster11|KT868461.1|Porcine_circovirus_2|USA|Sus scrofa|2008	Cluster11	KT868461.1	Porcine_circovirus_2	North America	2008	Sus scrofa	PCV-2b
Cluster11|KT868480.1|Porcine_circovirus_2|USA|Sus scrofa|2006	Cluster11	KT868480.1	Porcine_circovirus_2	North America	2006	Sus scrofa	PCV-2b
Cluster11|KT868483.1|Porcine_circovirus_2|USA|Sus scrofa|2006	Cluster11	KT868483.1	Porcine_circovirus_2	North America	2006	Sus scrofa	PCV-2b
Cluster11|KT868466.1|Porcine_circovirus_2|USA|Sus scrofa|2006	Cluster11	KT868466.1	Porcine_circovirus_2	North America	2006	Sus scrofa	PCV-2b
Cluster11|KT868386.1|Porcine_circovirus_2|USA|Sus scrofa|2006	Cluster11	KT868386.1	Porcine_circovirus_2	North America	2006	Sus scrofa	PCV-2b
Cluster11|KT868486.1|Porcine_circovirus_2|USA|Sus scrofa|2006	Cluster11	KT868486.1	Porcine_circovirus_2	North America	2006	Sus scrofa	PCV-2b
Cluster11|KT868490.1|Porcine_circovirus_2|USA|Sus scrofa|2007	Cluster11	KT868490.1	Porcine_circovirus_2	North America	2007	Sus scrofa	PCV-2b
Cluster11|KT868494.1|Porcine_circovirus_2|USA|Sus scrofa|2008	Cluster11	KT868494.1	Porcine_circovirus_2	North America	2008	Sus scrofa	PCV-2b
Cluster11|KT868496.1|Porcine_circovirus_2|USA|Sus scrofa|2007	Cluster11	KT868496.1	Porcine_circovirus_2	North America	2007	Sus scrofa	PCV-2b
Cluster11|KT868497.1|Porcine_circovirus_2|USA|Sus scrofa|2006	Cluster11	KT868497.1	Porcine_circovirus_2	North America	2006	Sus scrofa	PCV-2b
Cluster11|KT868499.1|Porcine_circovirus_2|USA|Sus scrofa|2006	Cluster11	KT868499.1	Porcine_circovirus_2	North America	2006	Sus scrofa	PCV-2b
Cluster11|KT868500.1|Porcine_circovirus_2|USA|Sus scrofa|2007	Cluster11	KT868500.1	Porcine_circovirus_2	North America	2007	Sus scrofa	PCV-2b
Cluster11|KT868487.1|Porcine_circovirus_2|USA|Sus scrofa|2007	Cluster11	KT868487.1	Porcine_circovirus_2	North America	2007	Sus scrofa	PCV-2b
Cluster11|KT868501.1|Porcine_circovirus_2|USA|Sus scrofa|2006	Cluster11	KT868501.1	Porcine_circovirus_2	North America	2006	Sus scrofa	PCV-2b
Cluster11|KT868249.1|Porcine_circovirus_2|USA|Sus scrofa|2006	Cluster11	KT868249.1	Porcine_circovirus_2	North America	2006	Sus scrofa	PCV-2b
Cluster11|KM191117.1|Porcine_circovirus_2|USA|pig|2013	Cluster11	KM191117.1	Porcine_circovirus_2	North America	2013	Sus scrofa	PCV-2b
Cluster11|KM191036.1|Porcine_circovirus_2|USA|pig|2011	Cluster11	KM191036.1	Porcine_circovirus_2	North America	2011	Sus scrofa	PCV-2b
Cluster11|KT868502.1|Porcine_circovirus_2|USA|Sus scrofa|2007	Cluster11	KT868502.1	Porcine_circovirus_2	North America	2007	Sus scrofa	PCV-2b
Cluster11|KT868324.1|Porcine_circovirus_2|USA|Sus scrofa|2005	Cluster11	KT868324.1	Porcine_circovirus_2	North America	2005	Sus scrofa	PCV-2b
Cluster11|KT868150.1|Porcine_circovirus_2|USA|Sus scrofa|2006	Cluster11	KT868150.1	Porcine_circovirus_2	North America	2006	Sus scrofa	PCV-2b
Cluster11|KT868149.1|Porcine_circovirus_2|USA|Sus scrofa|2007	Cluster11	KT868149.1	Porcine_circovirus_2	North America	2007	Sus scrofa	PCV-2b
Cluster11|KT868048.1|Porcine_circovirus_2|USA|Sus scrofa|2007	Cluster11	KT868048.1	Porcine_circovirus_2	North America	2007	Sus scrofa	PCV-2b
Cluster11|KT868505.1|Porcine_circovirus_2|USA|Sus scrofa|2007	Cluster11	KT868505.1	Porcine_circovirus_2	North America	2007	Sus scrofa	PCV-2b
Cluster11|KT868508.1|Porcine_circovirus_2|USA|Sus scrofa|2007	Cluster11	KT868508.1	Porcine_circovirus_2	North America	2007	Sus scrofa	PCV-2b
Cluster11|KT868469.1|Porcine_circovirus_2|USA|Sus scrofa|2007	Cluster11	KT868469.1	Porcine_circovirus_2	North America	2007	Sus scrofa	PCV-2b
Cluster11|KT868459.1|Porcine_circovirus_2|USA|Sus scrofa|2006	Cluster11	KT868459.1	Porcine_circovirus_2	North America	2006	Sus scrofa	PCV-2b
Cluster11|KT868453.1|Porcine_circovirus_2|USA|Sus scrofa|2006	Cluster11	KT868453.1	Porcine_circovirus_2	North America	2006	Sus scrofa	PCV-2b
Cluster11|KT868450.1|Porcine_circovirus_2|USA|Sus scrofa|2006	Cluster11	KT868450.1	Porcine_circovirus_2	North America	2006	Sus scrofa	PCV-2b
Cluster11|KT867971.1|Porcine_circovirus_2|USA|Sus scrofa|2006	Cluster11	KT867971.1	Porcine_circovirus_2	North America	2006	Sus scrofa	PCV-2b
Cluster11|KT867967.1|Porcine_circovirus_2|USA|Sus scrofa|2006	Cluster11	KT867967.1	Porcine_circovirus_2	North America	2006	Sus scrofa	PCV-2b
Cluster11|KT868509.1|Porcine_circovirus_2|USA|Sus scrofa|2007	Cluster11	KT868509.1	Porcine_circovirus_2	North America	2007	Sus scrofa	PCV-2b
Cluster11|KT868507.1|Porcine_circovirus_2|USA|Sus scrofa|2007	Cluster11	KT868507.1	Porcine_circovirus_2	North America	2007	Sus scrofa	PCV-2b
Cluster11|KT868506.1|Porcine_circovirus_2|USA|Sus scrofa|2007	Cluster11	KT868506.1	Porcine_circovirus_2	North America	2007	Sus scrofa	PCV-2b
Cluster11|KT868493.1|Porcine_circovirus_2|USA|Sus scrofa|2007	Cluster11	KT868493.1	Porcine_circovirus_2	North America	2007	Sus scrofa	PCV-2b
Cluster11|KT868485.1|Porcine_circovirus_2|USA|Sus scrofa|2008	Cluster11	KT868485.1	Porcine_circovirus_2	North America	2008	Sus scrofa	PCV-2b
Cluster11|KT868481.1|Porcine_circovirus_2|USA|Sus scrofa|2007	Cluster11	KT868481.1	Porcine_circovirus_2	North America	2007	Sus scrofa	PCV-2b
Cluster11|KT868478.1|Porcine_circovirus_2|USA|Sus scrofa|2007	Cluster11	KT868478.1	Porcine_circovirus_2	North America	2007	Sus scrofa	PCV-2b
Cluster11|KT868476.1|Porcine_circovirus_2|USA|Sus scrofa|2008	Cluster11	KT868476.1	Porcine_circovirus_2	North America	2008	Sus scrofa	PCV-2b
Cluster11|KT868473.1|Porcine_circovirus_2|USA|Sus scrofa|2008	Cluster11	KT868473.1	Porcine_circovirus_2	North America	2008	Sus scrofa	PCV-2b
Cluster11|KT868470.1|Porcine_circovirus_2|USA|Sus scrofa|2008	Cluster11	KT868470.1	Porcine_circovirus_2	North America	2008	Sus scrofa	PCV-2b
Cluster11|KT868468.1|Porcine_circovirus_2|USA|Sus scrofa|2008	Cluster11	KT868468.1	Porcine_circovirus_2	North America	2008	Sus scrofa	PCV-2b
Cluster11|KT868465.1|Porcine_circovirus_2|USA|Sus scrofa|2008	Cluster11	KT868465.1	Porcine_circovirus_2	North America	2008	Sus scrofa	PCV-2b
Cluster11|KT868462.1|Porcine_circovirus_2|USA|Sus scrofa|2006	Cluster11	KT868462.1	Porcine_circovirus_2	North America	2006	Sus scrofa	PCV-2b
Cluster11|KT868460.1|Porcine_circovirus_2|USA|Sus scrofa|2007	Cluster11	KT868460.1	Porcine_circovirus_2	North America	2007	Sus scrofa	PCV-2b
Cluster11|KT868448.1|Porcine_circovirus_2|USA|Sus scrofa|2008	Cluster11	KT868448.1	Porcine_circovirus_2	North America	2008	Sus scrofa	PCV-2b
Cluster11|KT868445.1|Porcine_circovirus_2|USA|Sus scrofa|2008	Cluster11	KT868445.1	Porcine_circovirus_2	North America	2008	Sus scrofa	PCV-2b
Cluster11|KT868511.1|Porcine_circovirus_2|USA|Sus scrofa|2007	Cluster11	KT868511.1	Porcine_circovirus_2	North America	2007	Sus scrofa	PCV-2b
Cluster11|KM191085.1|Porcine_circovirus_2|USA|pig|2013	Cluster11	KM191085.1	Porcine_circovirus_2	North America	2013	Sus scrofa	PCV-2b
Cluster11|KT868522.1|Porcine_circovirus_2|USA|Sus scrofa|2013	Cluster11	KT868522.1	Porcine_circovirus_2	North America	2013	Sus scrofa	PCV-2b
Cluster11|KU041849.1|Porcine_circovirus_2|NA|Sus scrofa|NA	Cluster11	KU041849.1	Porcine_circovirus_2		NA	Sus scrofa	PCV-2b
Cluster11|KU193766.1|Porcine_circovirus_2|China|pig|2013	Cluster11	KU193766.1	Porcine_circovirus_2	Asia	2013	Sus scrofa	PCV-2b
Cluster11|KU193767.1|Porcine_circovirus_2|China|pig|2013	Cluster11	KU193767.1	Porcine_circovirus_2	Asia	2013	Sus scrofa	PCV-2b
Cluster11|KU311020.1|Porcine_circovirus_2|China|swine|2014	Cluster11	KU311020.1	Porcine_circovirus_2	Asia	2014	Sus scrofa	PCV-2b
Cluster11|KU697002.1|Porcine_circovirus_2|USA|swine|2015	Cluster11	KU697002.1	Porcine_circovirus_2	North America	2015	Sus scrofa	PCV-2b
Cluster11|KU697022.1|Porcine_circovirus_2|USA|swine|2015	Cluster11	KU697022.1	Porcine_circovirus_2	North America	2015	Sus scrofa	PCV-2b
Cluster11|KT868383.1|Porcine_circovirus_2|USA|Sus scrofa|2006	Cluster11	KT868383.1	Porcine_circovirus_2	North America	2006	Sus scrofa	PCV-2b
Cluster11|KT868340.1|Porcine_circovirus_2|USA|Sus scrofa|2006	Cluster11	KT868340.1	Porcine_circovirus_2	North America	2006	Sus scrofa	PCV-2b
Cluster11|KT868162.1|Porcine_circovirus_2|USA|Sus scrofa|2007	Cluster11	KT868162.1	Porcine_circovirus_2	North America	2007	Sus scrofa	PCV-2b
Cluster11|KT868135.1|Porcine_circovirus_2|USA|Sus scrofa|2006	Cluster11	KT868135.1	Porcine_circovirus_2	North America	2006	Sus scrofa	PCV-2b
Cluster11|KT868043.1|Porcine_circovirus_2|USA|Sus scrofa|2007	Cluster11	KT868043.1	Porcine_circovirus_2	North America	2007	Sus scrofa	PCV-2b
Cluster11|KT867974.1|Porcine_circovirus_2|USA|Sus scrofa|2006	Cluster11	KT867974.1	Porcine_circovirus_2	North America	2006	Sus scrofa	PCV-2b
Cluster11|KT867910.1|Porcine_circovirus_2|USA|Sus scrofa|2006	Cluster11	KT867910.1	Porcine_circovirus_2	North America	2006	Sus scrofa	PCV-2b
Cluster11|KT867852.1|Porcine_circovirus_2|USA|Sus scrofa|2006	Cluster11	KT867852.1	Porcine_circovirus_2	North America	2006	Sus scrofa	PCV-2b
Cluster11|KU697024.1|Porcine_circovirus_2|USA|swine|2015	Cluster11	KU697024.1	Porcine_circovirus_2	North America	2015	Sus scrofa	PCV-2b
Cluster11|KU697028.1|Porcine_circovirus_2|USA|swine|2015	Cluster11	KU697028.1	Porcine_circovirus_2	North America	2015	Sus scrofa	PCV-2b
Cluster11|KU697031.1|Porcine_circovirus_2|USA|swine|2015	Cluster11	KU697031.1	Porcine_circovirus_2	North America	2015	Sus scrofa	PCV-2b
Cluster11|KU697034.1|Porcine_circovirus_2|USA|swine|2015	Cluster11	KU697034.1	Porcine_circovirus_2	North America	2015	Sus scrofa	PCV-2b
Cluster11|KU697040.1|Porcine_circovirus_2|USA|swine|2015	Cluster11	KU697040.1	Porcine_circovirus_2	North America	2015	Sus scrofa	PCV-2b
Cluster11|KU697025.1|Porcine_circovirus_2|USA|swine|2015	Cluster11	KU697025.1	Porcine_circovirus_2	North America	2015	Sus scrofa	PCV-2b
Cluster11|KU697043.1|Porcine_circovirus_2|USA|swine|2015	Cluster11	KU697043.1	Porcine_circovirus_2	North America	2015	Sus scrofa	PCV-2b
Cluster11|KU697059.1|Porcine_circovirus_2|USA|swine|2015	Cluster11	KU697059.1	Porcine_circovirus_2	North America	2015	Sus scrofa	PCV-2b
Cluster11|KU697055.1|Porcine_circovirus_2|USA|swine|2015	Cluster11	KU697055.1	Porcine_circovirus_2	North America	2015	Sus scrofa	PCV-2b
Cluster11|KU697060.1|Porcine_circovirus_2|USA|swine|2015	Cluster11	KU697060.1	Porcine_circovirus_2	North America	2015	Sus scrofa	PCV-2b
Cluster11|KT868308.1|Porcine_circovirus_2|USA|Sus scrofa|2006	Cluster11	KT868308.1	Porcine_circovirus_2	North America	2006	Sus scrofa	PCV-2b
Cluster11|KT867951.1|Porcine_circovirus_2|USA|Sus scrofa|2012	Cluster11	KT867951.1	Porcine_circovirus_2	North America	2012	Sus scrofa	PCV-2b
Cluster11|KT867912.1|Porcine_circovirus_2|USA|Sus scrofa|2013	Cluster11	KT867912.1	Porcine_circovirus_2	North America	2013	Sus scrofa	PCV-2b
Cluster11|KT867909.1|Porcine_circovirus_2|USA|Sus scrofa|2013	Cluster11	KT867909.1	Porcine_circovirus_2	North America	2013	Sus scrofa	PCV-2b
Cluster11|KT867850.1|Porcine_circovirus_2|USA|Sus scrofa|2012	Cluster11	KT867850.1	Porcine_circovirus_2	North America	2012	Sus scrofa	PCV-2b
Cluster11|KM191125.1|Porcine_circovirus_2|USA|pig|2013	Cluster11	KM191125.1	Porcine_circovirus_2	North America	2013	Sus scrofa	PCV-2b
Cluster11|KM191088.1|Porcine_circovirus_2|USA|pig|2013	Cluster11	KM191088.1	Porcine_circovirus_2	North America	2013	Sus scrofa	PCV-2b
Cluster11|KM191071.1|Porcine_circovirus_2|USA|pig|2013	Cluster11	KM191071.1	Porcine_circovirus_2	North America	2013	Sus scrofa	PCV-2b
Cluster11|KU697076.1|Porcine_circovirus_2|USA|swine|2015	Cluster11	KU697076.1	Porcine_circovirus_2	North America	2015	Sus scrofa	PCV-2b
Cluster11|KU697074.1|Porcine_circovirus_2|USA|swine|2015	Cluster11	KU697074.1	Porcine_circovirus_2	North America	2015	Sus scrofa	PCV-2b
Cluster11|KU697093.1|Porcine_circovirus_2|USA|swine|2014	Cluster11	KU697093.1	Porcine_circovirus_2	North America	2014	Sus scrofa	PCV-2b
Cluster11|KU697091.1|Porcine_circovirus_2|USA|swine|2014	Cluster11	KU697091.1	Porcine_circovirus_2	North America	2014	Sus scrofa	PCV-2b
Cluster11|KM191011.1|Porcine_circovirus_2|USA|pig|2012	Cluster11	KM191011.1	Porcine_circovirus_2	North America	2012	Sus scrofa	PCV-2b
Cluster11|KM191005.1|Porcine_circovirus_2|USA|pig|2012	Cluster11	KM191005.1	Porcine_circovirus_2	North America	2012	Sus scrofa	PCV-2b
Cluster11|KU697102.1|Porcine_circovirus_2|USA|swine|2014	Cluster11	KU697102.1	Porcine_circovirus_2	North America	2014	Sus scrofa	PCV-2b
Cluster11|KU697095.1|Porcine_circovirus_2|USA|swine|2014	Cluster11	KU697095.1	Porcine_circovirus_2	North America	2014	Sus scrofa	PCV-2b
Cluster11|KU697067.1|Porcine_circovirus_2|USA|swine|2015	Cluster11	KU697067.1	Porcine_circovirus_2	North America	2015	Sus scrofa	PCV-2b
Cluster11|KU697005.1|Porcine_circovirus_2|USA|swine|2015	Cluster11	KU697005.1	Porcine_circovirus_2	North America	2015	Sus scrofa	PCV-2b
Cluster11|KT868520.1|Porcine_circovirus_2|USA|Sus scrofa|2006	Cluster11	KT868520.1	Porcine_circovirus_2	North America	2006	Sus scrofa	PCV-2b
Cluster11|KT868514.1|Porcine_circovirus_2|USA|Sus scrofa|2007	Cluster11	KT868514.1	Porcine_circovirus_2	North America	2007	Sus scrofa	PCV-2b
Cluster11|KT868512.1|Porcine_circovirus_2|USA|Sus scrofa|2007	Cluster11	KT868512.1	Porcine_circovirus_2	North America	2007	Sus scrofa	PCV-2b
Cluster11|KT868495.1|Porcine_circovirus_2|USA|Sus scrofa|2006	Cluster11	KT868495.1	Porcine_circovirus_2	North America	2006	Sus scrofa	PCV-2b
Cluster11|KT868477.1|Porcine_circovirus_2|USA|Sus scrofa|2006	Cluster11	KT868477.1	Porcine_circovirus_2	North America	2006	Sus scrofa	PCV-2b
Cluster11|KT868475.1|Porcine_circovirus_2|USA|Sus scrofa|2007	Cluster11	KT868475.1	Porcine_circovirus_2	North America	2007	Sus scrofa	PCV-2b
Cluster11|KT868474.1|Porcine_circovirus_2|USA|Sus scrofa|2006	Cluster11	KT868474.1	Porcine_circovirus_2	North America	2006	Sus scrofa	PCV-2b
Cluster11|KT868472.1|Porcine_circovirus_2|USA|Sus scrofa|2007	Cluster11	KT868472.1	Porcine_circovirus_2	North America	2007	Sus scrofa	PCV-2b
Cluster11|KT868458.1|Porcine_circovirus_2|USA|Sus scrofa|2008	Cluster11	KT868458.1	Porcine_circovirus_2	North America	2008	Sus scrofa	PCV-2b
Cluster11|KT868457.1|Porcine_circovirus_2|USA|Sus scrofa|2007	Cluster11	KT868457.1	Porcine_circovirus_2	North America	2007	Sus scrofa	PCV-2b
Cluster11|KT868455.1|Porcine_circovirus_2|USA|Sus scrofa|2008	Cluster11	KT868455.1	Porcine_circovirus_2	North America	2008	Sus scrofa	PCV-2b
Cluster11|KT868454.1|Porcine_circovirus_2|USA|Sus scrofa|2007	Cluster11	KT868454.1	Porcine_circovirus_2	North America	2007	Sus scrofa	PCV-2b
Cluster11|KT868442.1|Porcine_circovirus_2|USA|Sus scrofa|2007	Cluster11	KT868442.1	Porcine_circovirus_2	North America	2007	Sus scrofa	PCV-2b
Cluster11|KT868438.1|Porcine_circovirus_2|USA|Sus scrofa|2008	Cluster11	KT868438.1	Porcine_circovirus_2	North America	2008	Sus scrofa	PCV-2b
Cluster11|KT868427.1|Porcine_circovirus_2|USA|Sus scrofa|2006	Cluster11	KT868427.1	Porcine_circovirus_2	North America	2006	Sus scrofa	PCV-2b
Cluster11|KT868424.1|Porcine_circovirus_2|USA|Sus scrofa|2006	Cluster11	KT868424.1	Porcine_circovirus_2	North America	2006	Sus scrofa	PCV-2b
Cluster11|KT868421.1|Porcine_circovirus_2|USA|Sus scrofa|2006	Cluster11	KT868421.1	Porcine_circovirus_2	North America	2006	Sus scrofa	PCV-2b
Cluster11|KT868379.1|Porcine_circovirus_2|USA|Sus scrofa|2006	Cluster11	KT868379.1	Porcine_circovirus_2	North America	2006	Sus scrofa	PCV-2b
Cluster11|KT868376.1|Porcine_circovirus_2|USA|Sus scrofa|2007	Cluster11	KT868376.1	Porcine_circovirus_2	North America	2007	Sus scrofa	PCV-2b
Cluster11|KT868364.1|Porcine_circovirus_2|USA|Sus scrofa|2013	Cluster11	KT868364.1	Porcine_circovirus_2	North America	2013	Sus scrofa	PCV-2b
Cluster11|KT868353.1|Porcine_circovirus_2|USA|Sus scrofa|2006	Cluster11	KT868353.1	Porcine_circovirus_2	North America	2006	Sus scrofa	PCV-2b
Cluster11|KT868344.1|Porcine_circovirus_2|USA|Sus scrofa|2007	Cluster11	KT868344.1	Porcine_circovirus_2	North America	2007	Sus scrofa	PCV-2b
Cluster11|KT868342.1|Porcine_circovirus_2|USA|Sus scrofa|2006	Cluster11	KT868342.1	Porcine_circovirus_2	North America	2006	Sus scrofa	PCV-2b
Cluster11|KT868330.1|Porcine_circovirus_2|USA|Sus scrofa|2005	Cluster11	KT868330.1	Porcine_circovirus_2	North America	2005	Sus scrofa	PCV-2b
Cluster11|KT868329.1|Porcine_circovirus_2|USA|Sus scrofa|2006	Cluster11	KT868329.1	Porcine_circovirus_2	North America	2006	Sus scrofa	PCV-2b
Cluster11|KT868328.1|Porcine_circovirus_2|USA|Sus scrofa|2005	Cluster11	KT868328.1	Porcine_circovirus_2	North America	2005	Sus scrofa	PCV-2b
Cluster11|KT868326.1|Porcine_circovirus_2|USA|Sus scrofa|2005	Cluster11	KT868326.1	Porcine_circovirus_2	North America	2005	Sus scrofa	PCV-2b
Cluster11|KT868322.1|Porcine_circovirus_2|USA|Sus scrofa|2006	Cluster11	KT868322.1	Porcine_circovirus_2	North America	2006	Sus scrofa	PCV-2b
Cluster11|KT868320.1|Porcine_circovirus_2|USA|Sus scrofa|2006	Cluster11	KT868320.1	Porcine_circovirus_2	North America	2006	Sus scrofa	PCV-2b
Cluster11|KT868319.1|Porcine_circovirus_2|USA|Sus scrofa|2005	Cluster11	KT868319.1	Porcine_circovirus_2	North America	2005	Sus scrofa	PCV-2b
Cluster11|KT868316.1|Porcine_circovirus_2|USA|Sus scrofa|2006	Cluster11	KT868316.1	Porcine_circovirus_2	North America	2006	Sus scrofa	PCV-2b
Cluster11|KT868306.1|Porcine_circovirus_2|USA|Sus scrofa|2006	Cluster11	KT868306.1	Porcine_circovirus_2	North America	2006	Sus scrofa	PCV-2b
Cluster11|KT868301.1|Porcine_circovirus_2|USA|Sus scrofa|2006	Cluster11	KT868301.1	Porcine_circovirus_2	North America	2006	Sus scrofa	PCV-2b
Cluster11|KT868299.1|Porcine_circovirus_2|USA|Sus scrofa|2006	Cluster11	KT868299.1	Porcine_circovirus_2	North America	2006	Sus scrofa	PCV-2b
Cluster11|KT868297.1|Porcine_circovirus_2|USA|Sus scrofa|2006	Cluster11	KT868297.1	Porcine_circovirus_2	North America	2006	Sus scrofa	PCV-2b
Cluster11|KT868294.1|Porcine_circovirus_2|USA|Sus scrofa|2007	Cluster11	KT868294.1	Porcine_circovirus_2	North America	2007	Sus scrofa	PCV-2b
Cluster11|KT868289.1|Porcine_circovirus_2|USA|Sus scrofa|2007	Cluster11	KT868289.1	Porcine_circovirus_2	North America	2007	Sus scrofa	PCV-2b
Cluster11|KT868284.1|Porcine_circovirus_2|USA|Sus scrofa|2006	Cluster11	KT868284.1	Porcine_circovirus_2	North America	2006	Sus scrofa	PCV-2b
Cluster11|KT868281.1|Porcine_circovirus_2|USA|Sus scrofa|2006	Cluster11	KT868281.1	Porcine_circovirus_2	North America	2006	Sus scrofa	PCV-2b
Cluster11|KT868275.1|Porcine_circovirus_2|USA|Sus scrofa|2006	Cluster11	KT868275.1	Porcine_circovirus_2	North America	2006	Sus scrofa	PCV-2b
Cluster11|KT868273.1|Porcine_circovirus_2|USA|Sus scrofa|2006	Cluster11	KT868273.1	Porcine_circovirus_2	North America	2006	Sus scrofa	PCV-2b
Cluster11|KT868263.1|Porcine_circovirus_2|USA|Sus scrofa|2006	Cluster11	KT868263.1	Porcine_circovirus_2	North America	2006	Sus scrofa	PCV-2b
Cluster11|KT868261.1|Porcine_circovirus_2|USA|Sus scrofa|2006	Cluster11	KT868261.1	Porcine_circovirus_2	North America	2006	Sus scrofa	PCV-2b
Cluster11|KT868250.1|Porcine_circovirus_2|USA|Sus scrofa|2006	Cluster11	KT868250.1	Porcine_circovirus_2	North America	2006	Sus scrofa	PCV-2b
Cluster11|KT868245.1|Porcine_circovirus_2|USA|Sus scrofa|2006	Cluster11	KT868245.1	Porcine_circovirus_2	North America	2006	Sus scrofa	PCV-2b
Cluster11|KT868241.1|Porcine_circovirus_2|USA|Sus scrofa|2006	Cluster11	KT868241.1	Porcine_circovirus_2	North America	2006	Sus scrofa	PCV-2b
Cluster11|KT868240.1|Porcine_circovirus_2|USA|Sus scrofa|2006	Cluster11	KT868240.1	Porcine_circovirus_2	North America	2006	Sus scrofa	PCV-2b
Cluster11|KT868231.1|Porcine_circovirus_2|USA|Sus scrofa|2006	Cluster11	KT868231.1	Porcine_circovirus_2	North America	2006	Sus scrofa	PCV-2b
Cluster11|KT868228.1|Porcine_circovirus_2|USA|Sus scrofa|2006	Cluster11	KT868228.1	Porcine_circovirus_2	North America	2006	Sus scrofa	PCV-2b
Cluster11|KT868227.1|Porcine_circovirus_2|USA|Sus scrofa|2006	Cluster11	KT868227.1	Porcine_circovirus_2	North America	2006	Sus scrofa	PCV-2b
Cluster11|KT868226.1|Porcine_circovirus_2|USA|Sus scrofa|2006	Cluster11	KT868226.1	Porcine_circovirus_2	North America	2006	Sus scrofa	PCV-2b
Cluster11|KT868221.1|Porcine_circovirus_2|USA|Sus scrofa|2006	Cluster11	KT868221.1	Porcine_circovirus_2	North America	2006	Sus scrofa	PCV-2b
Cluster11|KT868205.1|Porcine_circovirus_2|USA|Sus scrofa|2006	Cluster11	KT868205.1	Porcine_circovirus_2	North America	2006	Sus scrofa	PCV-2b
Cluster11|KT868194.1|Porcine_circovirus_2|USA|Sus scrofa|2006	Cluster11	KT868194.1	Porcine_circovirus_2	North America	2006	Sus scrofa	PCV-2b
Cluster11|KT868193.1|Porcine_circovirus_2|USA|Sus scrofa|2006	Cluster11	KT868193.1	Porcine_circovirus_2	North America	2006	Sus scrofa	PCV-2b
Cluster11|KT868192.1|Porcine_circovirus_2|USA|Sus scrofa|2006	Cluster11	KT868192.1	Porcine_circovirus_2	North America	2006	Sus scrofa	PCV-2b
Cluster11|KT868191.1|Porcine_circovirus_2|USA|Sus scrofa|2006	Cluster11	KT868191.1	Porcine_circovirus_2	North America	2006	Sus scrofa	PCV-2b
Cluster11|KT868189.1|Porcine_circovirus_2|USA|Sus scrofa|2006	Cluster11	KT868189.1	Porcine_circovirus_2	North America	2006	Sus scrofa	PCV-2b
Cluster11|KT868183.1|Porcine_circovirus_2|USA|Sus scrofa|2006	Cluster11	KT868183.1	Porcine_circovirus_2	North America	2006	Sus scrofa	PCV-2b
Cluster11|KT868182.1|Porcine_circovirus_2|USA|Sus scrofa|2006	Cluster11	KT868182.1	Porcine_circovirus_2	North America	2006	Sus scrofa	PCV-2b
Cluster11|KT868181.1|Porcine_circovirus_2|USA|Sus scrofa|2007	Cluster11	KT868181.1	Porcine_circovirus_2	North America	2007	Sus scrofa	PCV-2b
Cluster11|KT868179.1|Porcine_circovirus_2|USA|Sus scrofa|2007	Cluster11	KT868179.1	Porcine_circovirus_2	North America	2007	Sus scrofa	PCV-2b
Cluster11|KT868178.1|Porcine_circovirus_2|USA|Sus scrofa|2006	Cluster11	KT868178.1	Porcine_circovirus_2	North America	2006	Sus scrofa	PCV-2b
Cluster11|KT868172.1|Porcine_circovirus_2|USA|Sus scrofa|2007	Cluster11	KT868172.1	Porcine_circovirus_2	North America	2007	Sus scrofa	PCV-2b
Cluster11|KT868169.1|Porcine_circovirus_2|USA|Sus scrofa|2006	Cluster11	KT868169.1	Porcine_circovirus_2	North America	2006	Sus scrofa	PCV-2b
Cluster11|KT868168.1|Porcine_circovirus_2|USA|Sus scrofa|2007	Cluster11	KT868168.1	Porcine_circovirus_2	North America	2007	Sus scrofa	PCV-2b
Cluster11|KT868166.1|Porcine_circovirus_2|USA|Sus scrofa|2007	Cluster11	KT868166.1	Porcine_circovirus_2	North America	2007	Sus scrofa	PCV-2b
Cluster11|KT868163.1|Porcine_circovirus_2|USA|Sus scrofa|2006	Cluster11	KT868163.1	Porcine_circovirus_2	North America	2006	Sus scrofa	PCV-2b
Cluster11|KT868161.1|Porcine_circovirus_2|USA|Sus scrofa|2006	Cluster11	KT868161.1	Porcine_circovirus_2	North America	2006	Sus scrofa	PCV-2b
Cluster11|KT868157.1|Porcine_circovirus_2|USA|Sus scrofa|2006	Cluster11	KT868157.1	Porcine_circovirus_2	North America	2006	Sus scrofa	PCV-2b
Cluster11|KT868155.1|Porcine_circovirus_2|USA|Sus scrofa|2007	Cluster11	KT868155.1	Porcine_circovirus_2	North America	2007	Sus scrofa	PCV-2b
Cluster11|KT868153.1|Porcine_circovirus_2|USA|Sus scrofa|2007	Cluster11	KT868153.1	Porcine_circovirus_2	North America	2007	Sus scrofa	PCV-2b
Cluster11|KT868145.1|Porcine_circovirus_2|USA|Sus scrofa|2007	Cluster11	KT868145.1	Porcine_circovirus_2	North America	2007	Sus scrofa	PCV-2b
Cluster11|KT868132.1|Porcine_circovirus_2|USA|Sus scrofa|2007	Cluster11	KT868132.1	Porcine_circovirus_2	North America	2007	Sus scrofa	PCV-2b
Cluster11|KT868124.1|Porcine_circovirus_2|USA|Sus scrofa|2007	Cluster11	KT868124.1	Porcine_circovirus_2	North America	2007	Sus scrofa	PCV-2b
Cluster11|KT868116.1|Porcine_circovirus_2|USA|Sus scrofa|2007	Cluster11	KT868116.1	Porcine_circovirus_2	North America	2007	Sus scrofa	PCV-2b
Cluster11|KT868109.1|Porcine_circovirus_2|USA|Sus scrofa|2007	Cluster11	KT868109.1	Porcine_circovirus_2	North America	2007	Sus scrofa	PCV-2b
Cluster11|KT868107.1|Porcine_circovirus_2|USA|Sus scrofa|2007	Cluster11	KT868107.1	Porcine_circovirus_2	North America	2007	Sus scrofa	PCV-2b
Cluster11|KT868105.1|Porcine_circovirus_2|USA|Sus scrofa|2007	Cluster11	KT868105.1	Porcine_circovirus_2	North America	2007	Sus scrofa	PCV-2b
Cluster11|KT868101.1|Porcine_circovirus_2|USA|Sus scrofa|2007	Cluster11	KT868101.1	Porcine_circovirus_2	North America	2007	Sus scrofa	PCV-2b
Cluster11|KT868088.1|Porcine_circovirus_2|USA|Sus scrofa|2007	Cluster11	KT868088.1	Porcine_circovirus_2	North America	2007	Sus scrofa	PCV-2b
Cluster11|KT868087.1|Porcine_circovirus_2|USA|Sus scrofa|2006	Cluster11	KT868087.1	Porcine_circovirus_2	North America	2006	Sus scrofa	PCV-2b
Cluster11|KT868086.1|Porcine_circovirus_2|USA|Sus scrofa|2007	Cluster11	KT868086.1	Porcine_circovirus_2	North America	2007	Sus scrofa	PCV-2b
Cluster11|KT868085.1|Porcine_circovirus_2|USA|Sus scrofa|2006	Cluster11	KT868085.1	Porcine_circovirus_2	North America	2006	Sus scrofa	PCV-2b
Cluster11|KT868084.1|Porcine_circovirus_2|USA|Sus scrofa|2007	Cluster11	KT868084.1	Porcine_circovirus_2	North America	2007	Sus scrofa	PCV-2b
Cluster11|KT868083.1|Porcine_circovirus_2|USA|Sus scrofa|2006	Cluster11	KT868083.1	Porcine_circovirus_2	North America	2006	Sus scrofa	PCV-2b
Cluster11|KT868076.1|Porcine_circovirus_2|USA|Sus scrofa|2007	Cluster11	KT868076.1	Porcine_circovirus_2	North America	2007	Sus scrofa	PCV-2b
Cluster11|KT868075.1|Porcine_circovirus_2|USA|Sus scrofa|2007	Cluster11	KT868075.1	Porcine_circovirus_2	North America	2007	Sus scrofa	PCV-2b
Cluster11|KT868067.1|Porcine_circovirus_2|USA|Sus scrofa|2006	Cluster11	KT868067.1	Porcine_circovirus_2	North America	2006	Sus scrofa	PCV-2b
Cluster11|KT868061.1|Porcine_circovirus_2|USA|Sus scrofa|2006	Cluster11	KT868061.1	Porcine_circovirus_2	North America	2006	Sus scrofa	PCV-2b
Cluster11|KT868055.1|Porcine_circovirus_2|USA|Sus scrofa|2005	Cluster11	KT868055.1	Porcine_circovirus_2	North America	2005	Sus scrofa	PCV-2b
Cluster11|KT868038.1|Porcine_circovirus_2|USA|Sus scrofa|2007	Cluster11	KT868038.1	Porcine_circovirus_2	North America	2007	Sus scrofa	PCV-2b
Cluster11|KT868022.1|Porcine_circovirus_2|USA|Sus scrofa|2006	Cluster11	KT868022.1	Porcine_circovirus_2	North America	2006	Sus scrofa	PCV-2b
Cluster11|KT868021.1|Porcine_circovirus_2|USA|Sus scrofa|2006	Cluster11	KT868021.1	Porcine_circovirus_2	North America	2006	Sus scrofa	PCV-2b
Cluster11|KT868020.1|Porcine_circovirus_2|USA|Sus scrofa|2006	Cluster11	KT868020.1	Porcine_circovirus_2	North America	2006	Sus scrofa	PCV-2b
Cluster11|KT868019.1|Porcine_circovirus_2|USA|Sus scrofa|2006	Cluster11	KT868019.1	Porcine_circovirus_2	North America	2006	Sus scrofa	PCV-2b
Cluster11|KT868015.1|Porcine_circovirus_2|USA|Sus scrofa|2006	Cluster11	KT868015.1	Porcine_circovirus_2	North America	2006	Sus scrofa	PCV-2b
Cluster11|KT868007.1|Porcine_circovirus_2|USA|Sus scrofa|2006	Cluster11	KT868007.1	Porcine_circovirus_2	North America	2006	Sus scrofa	PCV-2b
Cluster11|KT868006.1|Porcine_circovirus_2|USA|Sus scrofa|2007	Cluster11	KT868006.1	Porcine_circovirus_2	North America	2007	Sus scrofa	PCV-2b
Cluster11|KT868005.1|Porcine_circovirus_2|USA|Sus scrofa|2006	Cluster11	KT868005.1	Porcine_circovirus_2	North America	2006	Sus scrofa	PCV-2b
Cluster11|KT868003.1|Porcine_circovirus_2|USA|Sus scrofa|2006	Cluster11	KT868003.1	Porcine_circovirus_2	North America	2006	Sus scrofa	PCV-2b
Cluster11|KT867993.1|Porcine_circovirus_2|USA|Sus scrofa|2006	Cluster11	KT867993.1	Porcine_circovirus_2	North America	2006	Sus scrofa	PCV-2b
Cluster11|KT867987.1|Porcine_circovirus_2|USA|Sus scrofa|2007	Cluster11	KT867987.1	Porcine_circovirus_2	North America	2007	Sus scrofa	PCV-2b
Cluster11|KT867984.1|Porcine_circovirus_2|USA|Sus scrofa|2007	Cluster11	KT867984.1	Porcine_circovirus_2	North America	2007	Sus scrofa	PCV-2b
Cluster11|KT867983.1|Porcine_circovirus_2|USA|Sus scrofa|2006	Cluster11	KT867983.1	Porcine_circovirus_2	North America	2006	Sus scrofa	PCV-2b
Cluster11|KT867978.1|Porcine_circovirus_2|USA|Sus scrofa|2006	Cluster11	KT867978.1	Porcine_circovirus_2	North America	2006	Sus scrofa	PCV-2b
Cluster11|KT867976.1|Porcine_circovirus_2|USA|Sus scrofa|2006	Cluster11	KT867976.1	Porcine_circovirus_2	North America	2006	Sus scrofa	PCV-2b
Cluster11|KT867966.1|Porcine_circovirus_2|USA|Sus scrofa|2013	Cluster11	KT867966.1	Porcine_circovirus_2	North America	2013	Sus scrofa	PCV-2b
Cluster11|KT867963.1|Porcine_circovirus_2|USA|Sus scrofa|2006	Cluster11	KT867963.1	Porcine_circovirus_2	North America	2006	Sus scrofa	PCV-2b
Cluster11|KT867950.1|Porcine_circovirus_2|USA|Sus scrofa|2010	Cluster11	KT867950.1	Porcine_circovirus_2	North America	2010	Sus scrofa	PCV-2b
Cluster11|KT867908.1|Porcine_circovirus_2|USA|Sus scrofa|2006	Cluster11	KT867908.1	Porcine_circovirus_2	North America	2006	Sus scrofa	PCV-2b
Cluster11|KT867907.1|Porcine_circovirus_2|USA|Sus scrofa|2013	Cluster11	KT867907.1	Porcine_circovirus_2	North America	2013	Sus scrofa	PCV-2b
Cluster11|KT867904.1|Porcine_circovirus_2|USA|Sus scrofa|2006	Cluster11	KT867904.1	Porcine_circovirus_2	North America	2006	Sus scrofa	PCV-2b
Cluster11|KT867885.1|Porcine_circovirus_2|USA|Sus scrofa|2006	Cluster11	KT867885.1	Porcine_circovirus_2	North America	2006	Sus scrofa	PCV-2b
Cluster11|KT867883.1|Porcine_circovirus_2|USA|Sus scrofa|2013	Cluster11	KT867883.1	Porcine_circovirus_2	North America	2013	Sus scrofa	PCV-2b
Cluster11|KT867880.1|Porcine_circovirus_2|USA|Sus scrofa|2006	Cluster11	KT867880.1	Porcine_circovirus_2	North America	2006	Sus scrofa	PCV-2b
Cluster11|KT867873.1|Porcine_circovirus_2|USA|Sus scrofa|2006	Cluster11	KT867873.1	Porcine_circovirus_2	North America	2006	Sus scrofa	PCV-2b
Cluster11|KT867855.1|Porcine_circovirus_2|USA|Sus scrofa|2013	Cluster11	KT867855.1	Porcine_circovirus_2	North America	2013	Sus scrofa	PCV-2b
Cluster11|KT867853.1|Porcine_circovirus_2|USA|Sus scrofa|2009	Cluster11	KT867853.1	Porcine_circovirus_2	North America	2009	Sus scrofa	PCV-2b
Cluster11|KT867849.1|Porcine_circovirus_2|USA|Sus scrofa|2009	Cluster11	KT867849.1	Porcine_circovirus_2	North America	2009	Sus scrofa	PCV-2b
Cluster11|KT867842.1|Porcine_circovirus_2|USA|Sus scrofa|2005	Cluster11	KT867842.1	Porcine_circovirus_2	North America	2005	Sus scrofa	PCV-2b
Cluster11|KT867840.1|Porcine_circovirus_2|USA|Sus scrofa|2005	Cluster11	KT867840.1	Porcine_circovirus_2	North America	2005	Sus scrofa	PCV-2b
Cluster11|KT867838.1|Porcine_circovirus_2|USA|Sus scrofa|2005	Cluster11	KT867838.1	Porcine_circovirus_2	North America	2005	Sus scrofa	PCV-2b
Cluster11|KT867837.1|Porcine_circovirus_2|USA|Sus scrofa|2007	Cluster11	KT867837.1	Porcine_circovirus_2	North America	2007	Sus scrofa	PCV-2b
Cluster11|KT867836.1|Porcine_circovirus_2|USA|Sus scrofa|2007	Cluster11	KT867836.1	Porcine_circovirus_2	North America	2007	Sus scrofa	PCV-2b
Cluster11|KT867835.1|Porcine_circovirus_2|USA|Sus scrofa|2007	Cluster11	KT867835.1	Porcine_circovirus_2	North America	2007	Sus scrofa	PCV-2b
Cluster11|KM191042.1|Porcine_circovirus_2|USA|pig|2011	Cluster11	KM191042.1	Porcine_circovirus_2	North America	2011	Sus scrofa	PCV-2b
Cluster11|KM191037.1|Porcine_circovirus_2|USA|pig|2011	Cluster11	KM191037.1	Porcine_circovirus_2	North America	2011	Sus scrofa	PCV-2b
Cluster11|KM191026.1|Porcine_circovirus_2|USA|pig|2013	Cluster11	KM191026.1	Porcine_circovirus_2	North America	2013	Sus scrofa	PCV-2b
Cluster11|KM191025.1|Porcine_circovirus_2|USA|pig|2013	Cluster11	KM191025.1	Porcine_circovirus_2	North America	2013	Sus scrofa	PCV-2b
Cluster11|KM191016.1|Porcine_circovirus_2|USA|pig|2012	Cluster11	KM191016.1	Porcine_circovirus_2	North America	2012	Sus scrofa	PCV-2b
Cluster11|KM190993.1|Porcine_circovirus_2|USA|pig|2012	Cluster11	KM190993.1	Porcine_circovirus_2	North America	2012	Sus scrofa	PCV-2b
Cluster11|KM190987.1|Porcine_circovirus_2|USA|pig|2007	Cluster11	KM190987.1	Porcine_circovirus_2	North America	2007	Sus scrofa	PCV-2b
Cluster11|GU799576.1|Porcine_circovirus_type_2-B|USA|Sus scrofa|2009	Cluster11	GU799576.1	Porcine_circovirus_type_2-B	North America	2009	Sus scrofa	PCV-2b
Cluster11|GQ404852.1|Porcine_circovirus_2|USA|Homo sapiens|2006	Cluster11	GQ404852.1	Porcine_circovirus_2	North America	2006	Homo sapiens	PCV-2b
Cluster11|EU594440.1|Porcine_circovirus_2|USA|porcine|NA	Cluster11	EU594440.1	Porcine_circovirus_2	North America	NA	Sus scrofa	PCV-2b
Cluster11|EU594438.1|Porcine_circovirus_2|USA|porcine|NA	Cluster11	EU594438.1	Porcine_circovirus_2	North America	NA	Sus scrofa	PCV-2b
Cluster11|EU450639.1|Porcine_circovirus_2|South Korea|NA|NA	Cluster11	EU450639.1	Porcine_circovirus_2	Asia	NA	NA	PCV-2b
Cluster11|EU450627.1|Porcine_circovirus_2|South Korea|NA|NA	Cluster11	EU450627.1	Porcine_circovirus_2	Asia	NA	NA	PCV-2b
Cluster11|EU450625.1|Porcine_circovirus_2|South Korea|NA|NA	Cluster11	EU450625.1	Porcine_circovirus_2	Asia	NA	NA	PCV-2b
Cluster11|EF394777.1|Porcine_circovirus_2|Canada|NA|NA	Cluster11	EF394777.1	Porcine_circovirus_2	North America	NA	NA	PCV-2b
Cluster11|DQ629116.1|Porcine_circovirus_2|USA|NA|NA	Cluster11	DQ629116.1	Porcine_circovirus_2	North America	NA	NA	PCV-2b
Cluster11|DQ629115.1|Porcine_circovirus_2|USA|NA|NA	Cluster11	DQ629115.1	Porcine_circovirus_2	North America	NA	NA	PCV-2b
Cluster11|DQ220739.1|Porcine_circovirus_2|NA|NA|NA	Cluster11	DQ220739.1	Porcine_circovirus_2		NA	NA	PCV-2b
Cluster11|DQ220734.1|Porcine_circovirus_2|NA|NA|NA	Cluster11	DQ220734.1	Porcine_circovirus_2		NA	NA	PCV-2b
Cluster11|DQ220730.1|Porcine_circovirus_2|NA|NA|NA	Cluster11	DQ220730.1	Porcine_circovirus_2		NA	NA	PCV-2b
Cluster11|DQ220729.1|Porcine_circovirus_2|NA|NA|NA	Cluster11	DQ220729.1	Porcine_circovirus_2		NA	NA	PCV-2b
Cluster11|EF452361.1|Porcine_circovirus_2|USA|NA|NA	Cluster11	EF452361.1	Porcine_circovirus_2	North America	NA	NA	PCV-2b
Cluster11|EF452360.1|Porcine_circovirus_2|USA|NA|NA	Cluster11	EF452360.1	Porcine_circovirus_2	North America	NA	NA	PCV-2b
Cluster11|EF452359.1|Porcine_circovirus_2|USA|NA|NA	Cluster11	EF452359.1	Porcine_circovirus_2	North America	NA	NA	PCV-2b
Cluster11|FJ218000.1|Porcine_circovirus_2|USA|swine|2006	Cluster11	FJ218000.1	Porcine_circovirus_2	North America	2006	Sus scrofa	PCV-2b
Cluster11|FJ233907.1|Porcine_circovirus_2|Canada|Sus scrofa domesticus (domestic pig)|2007	Cluster11	FJ233907.1	Porcine_circovirus_2	North America	2007	Sus scrofa	PCV-2b
Cluster11|EU340258.1|Porcine_circovirus_2|USA|NA|NA	Cluster11	EU340258.1	Porcine_circovirus_2	North America	NA	NA	PCV-2b
Cluster11|EU126887.1|Porcine_circovirus_2|Canada|pig|2006	Cluster11	EU126887.1	Porcine_circovirus_2	North America	2006	Sus scrofa	PCV-2b
Cluster11|EF619970.1|Porcine_circovirus_2|USA|NA|NA	Cluster11	EF619970.1	Porcine_circovirus_2	North America	NA	NA	PCV-2b
Cluster11|KU697103.1|Porcine_circovirus_2|USA|swine|2014	Cluster11	KU697103.1	Porcine_circovirus_2	North America	2014	Sus scrofa	PCV-2b
Cluster11|KU697126.1|Porcine_circovirus_2|USA|swine|2014	Cluster11	KU697126.1	Porcine_circovirus_2	North America	2014	Sus scrofa	PCV-2b
Cluster11|KU697155.1|Porcine_circovirus_2|USA|swine|2015	Cluster11	KU697155.1	Porcine_circovirus_2	North America	2015	Sus scrofa	PCV-2b
Cluster11|KU697178.1|Porcine_circovirus_2|USA|swine|2015	Cluster11	KU697178.1	Porcine_circovirus_2	North America	2015	Sus scrofa	PCV-2b
Cluster11|KU697227.1|Porcine_circovirus_2|USA|swine|2015	Cluster11	KU697227.1	Porcine_circovirus_2	North America	2015	Sus scrofa	PCV-2b
Cluster11|KU697234.1|Porcine_circovirus_2|USA|swine|2015	Cluster11	KU697234.1	Porcine_circovirus_2	North America	2015	Sus scrofa	PCV-2b
Cluster11|KU697264.1|Porcine_circovirus_2|USA|swine|2015	Cluster11	KU697264.1	Porcine_circovirus_2	North America	2015	Sus scrofa	PCV-2b
Cluster11|KU697268.1|Porcine_circovirus_2|USA|swine|2015	Cluster11	KU697268.1	Porcine_circovirus_2	North America	2015	Sus scrofa	PCV-2b
Cluster11|KU697269.1|Porcine_circovirus_2|USA|swine|2015	Cluster11	KU697269.1	Porcine_circovirus_2	North America	2015	Sus scrofa	PCV-2b
Cluster11|KU697280.1|Porcine_circovirus_2|USA|swine|2015	Cluster11	KU697280.1	Porcine_circovirus_2	North America	2015	Sus scrofa	PCV-2b
Cluster11|KU756237.1|Porcine_circovirus_2|China|Rattus norvegicus|2014	Cluster11	KU756237.1	Porcine_circovirus_2	Asia	2014	Rattus norvegicus	PCV-2b
Cluster11|KU935610.1|Porcine_circovirus_2|China: Fujian, Fuzhou|porcine|2015	Cluster11	KU935610.1	Porcine_circovirus_2	Asia	2015	Sus scrofa	PCV-2b
Cluster11|KU960931.1|Porcine_circovirus_2|China|swine|2015	Cluster11	KU960931.1	Porcine_circovirus_2	Asia	2015	Sus scrofa	PCV-2b
Cluster11|KU960934.1|Porcine_circovirus_2|China|swine|2015	Cluster11	KU960934.1	Porcine_circovirus_2	Asia	2015	Sus scrofa	PCV-2b
Cluster11|KX009480.1|Porcine_circovirus_2|India|pig|2013	Cluster11	KX009480.1	Porcine_circovirus_2	Asia	2013	Sus scrofa	PCV-2b
Cluster11|KX009481.1|Porcine_circovirus_2|India|pig|2012	Cluster11	KX009481.1	Porcine_circovirus_2	Asia	2012	Sus scrofa	PCV-2b
Cluster11|KX098688.1|Porcine_circovirus_2|USA|swine|2015	Cluster11	KX098688.1	Porcine_circovirus_2	North America	2015	Sus scrofa	PCV-2b
Cluster11|KX098692.1|Porcine_circovirus_2|USA|swine|2015	Cluster11	KX098692.1	Porcine_circovirus_2	North America	2015	Sus scrofa	PCV-2b
Cluster11|KX098718.1|Porcine_circovirus_2|USA|swine|2015	Cluster11	KX098718.1	Porcine_circovirus_2	North America	2015	Sus scrofa	PCV-2b
Cluster11|KX098776.1|Porcine_circovirus_2|USA|swine|2016	Cluster11	KX098776.1	Porcine_circovirus_2	North America	2016	Sus scrofa	PCV-2b
Cluster11|KX098781.1|Porcine_circovirus_2|USA|swine|2016	Cluster11	KX098781.1	Porcine_circovirus_2	North America	2016	Sus scrofa	PCV-2b
Cluster11|KX161665.1|Porcine_circovirus_2|China|pig|2008	Cluster11	KX161665.1	Porcine_circovirus_2	Asia	2008	Sus scrofa	PCV-2b
Cluster11|KX161669.1|Porcine_circovirus_2|China|pig|2015	Cluster11	KX161669.1	Porcine_circovirus_2	Asia	2015	Sus scrofa	PCV-2b
Cluster11|EU095020.1|Porcine_circovirus_2|China|pig|NA	Cluster11	EU095020.1	Porcine_circovirus_2	Asia	NA	Sus scrofa	PCV-2b
Cluster11|KX161670.1|Porcine_circovirus_2|China|pig|2009	Cluster11	KX161670.1	Porcine_circovirus_2	Asia	2009	Sus scrofa	PCV-2b
Cluster11|KX161663.1|Porcine_circovirus_2|China|pig|2006	Cluster11	KX161663.1	Porcine_circovirus_2	Asia	2006	Sus scrofa	PCV-2b
Cluster11|KX161672.1|Porcine_circovirus_2|China|pig|2008	Cluster11	KX161672.1	Porcine_circovirus_2	Asia	2008	Sus scrofa	PCV-2b
Cluster11|KU960938.1|Porcine_circovirus_2|China|swine|2013	Cluster11	KU960938.1	Porcine_circovirus_2	Asia	2013	Sus scrofa	PCV-2b
Cluster11|KC823053.1|Porcine_circovirus_2|China|pig|2012	Cluster11	KC823053.1	Porcine_circovirus_2	Asia	2012	Sus scrofa	PCV-2b
Cluster11|JX406426.1|Porcine_circovirus_2|China|pig|2011	Cluster11	JX406426.1	Porcine_circovirus_2	Asia	2011	Sus scrofa	PCV-2b
Cluster11|HQ395047.1|Porcine_circovirus_2|China|NA|NA	Cluster11	HQ395047.1	Porcine_circovirus_2	Asia	NA	NA	PCV-2b
Cluster11|GU325765.1|Porcine_circovirus_2|China|swine|2009	Cluster11	GU325765.1	Porcine_circovirus_2	Asia	2009	Sus scrofa	PCV-2b
Cluster11|GU252369.1|Porcine_circovirus_2|China|pig|2009	Cluster11	GU252369.1	Porcine_circovirus_2	Asia	2009	Sus scrofa	PCV-2b
Cluster11|FJ041151.1|Porcine_circovirus_2|China|pig|2007	Cluster11	FJ041151.1	Porcine_circovirus_2	Asia	2007	Sus scrofa	PCV-2b
Cluster11|EF190936.1|Porcine_circovirus_2|China|NA|NA	Cluster11	EF190936.1	Porcine_circovirus_2	Asia	NA	NA	PCV-2b
Cluster11|KX161674.1|Porcine_circovirus_2|China|pig|2007	Cluster11	KX161674.1	Porcine_circovirus_2	Asia	2007	Sus scrofa	PCV-2b
Cluster11|KX161673.1|Porcine_circovirus_2|China|pig|2007	Cluster11	KX161673.1	Porcine_circovirus_2	Asia	2007	Sus scrofa	PCV-2b
Cluster11|KX161679.1|Porcine_circovirus_2|China|pig|2006	Cluster11	KX161679.1	Porcine_circovirus_2	Asia	2006	Sus scrofa	PCV-2b
Cluster11|KX161680.1|Porcine_circovirus_2|China|pig|2010	Cluster11	KX161680.1	Porcine_circovirus_2	Asia	2010	Sus scrofa	PCV-2b
Cluster11|KX161682.1|Porcine_circovirus_2|China|pig|2013	Cluster11	KX161682.1	Porcine_circovirus_2	Asia	2013	Sus scrofa	PCV-2b
Cluster11|KX161681.1|Porcine_circovirus_2|China|pig|2013	Cluster11	KX161681.1	Porcine_circovirus_2	Asia	2013	Sus scrofa	PCV-2b
Cluster11|KX161686.1|Porcine_circovirus_2|China|pig|2006	Cluster11	KX161686.1	Porcine_circovirus_2	Asia	2006	Sus scrofa	PCV-2b
Cluster11|KX161693.1|Porcine_circovirus_2|China|pig|2007	Cluster11	KX161693.1	Porcine_circovirus_2	Asia	2007	Sus scrofa	PCV-2b
Cluster11|KX161697.1|Porcine_circovirus_2|China|pig|2007	Cluster11	KX161697.1	Porcine_circovirus_2	Asia	2007	Sus scrofa	PCV-2b
Cluster11|KC473165.1|Porcine_circovirus_2|China|pig|2007	Cluster11	KC473165.1	Porcine_circovirus_2	Asia	2007	Sus scrofa	PCV-2b
Cluster11|KX169297.1|Porcine_circovirus_2|China|pig|2015	Cluster11	KX169297.1	Porcine_circovirus_2	Asia	2015	Sus scrofa	PCV-2b
Cluster11|KX169306.1|Porcine_circovirus_2|China|pig|2015	Cluster11	KX169306.1	Porcine_circovirus_2	Asia	2015	Sus scrofa	PCV-2b
Cluster11|KC514973.1|Porcine_circovirus_2|China|swine|2011	Cluster11	KC514973.1	Porcine_circovirus_2	Asia	2011	Sus scrofa	PCV-2b
Cluster11|KF742553.1|Porcine_circovirus_2|China|porcine|2013	Cluster11	KF742553.1	Porcine_circovirus_2	Asia	2013	Sus scrofa	PCV-2b
Cluster11|KX247842.1|Porcine_circovirus_2|China|porcine|2013	Cluster11	KX247842.1	Porcine_circovirus_2	Asia	2013	Sus scrofa	PCV-2b
Cluster11|KX247843.1|Porcine_circovirus_2|China|porcine|2015	Cluster11	KX247843.1	Porcine_circovirus_2	Asia	2015	Sus scrofa	PCV-2b
Cluster11|KX247844.1|Porcine_circovirus_2|China|porcine|2015	Cluster11	KX247844.1	Porcine_circovirus_2	Asia	2015	Sus scrofa	PCV-2b
Cluster11|KX298474.1|Porcine_circovirus_2|China: Guangdong, Jiangmen|domestic pig|2014	Cluster11	KX298474.1	Porcine_circovirus_2	Asia	2014	Sus scrofa	PCV-2b
Cluster11|KX352153.1|Porcine_circovirus_2|China|NA|2013	Cluster11	KX352153.1	Porcine_circovirus_2	Asia	2013	NA	PCV-2b
Cluster11|KX352161.1|Porcine_circovirus_2|China|NA|2016	Cluster11	KX352161.1	Porcine_circovirus_2	Asia	2016	NA	PCV-2b
Cluster11|KX510057.1|Porcine_circovirus_2|USA|pig|2016	Cluster11	KX510057.1	Porcine_circovirus_2	North America	2016	Sus scrofa	PCV-2b
Cluster11|KX510059.1|Porcine_circovirus_2|USA|pig|2016	Cluster11	KX510059.1	Porcine_circovirus_2	North America	2016	Sus scrofa	PCV-2b
Cluster11|KX510050.1|Porcine_circovirus_2|USA|pig|2016	Cluster11	KX510050.1	Porcine_circovirus_2	North America	2016	Sus scrofa	PCV-2b
Cluster11|KX510077.1|Porcine_circovirus_2|USA|pig|2016	Cluster11	KX510077.1	Porcine_circovirus_2	North America	2016	Sus scrofa	PCV-2b
Cluster11|KX098691.1|Porcine_circovirus_2|USA|swine|2015	Cluster11	KX098691.1	Porcine_circovirus_2	North America	2015	Sus scrofa	PCV-2b
Cluster11|KX808470.1|Porcine_circovirus_2|South Korea|porcine|2015	Cluster11	KX808470.1	Porcine_circovirus_2	Asia	2015	Sus scrofa	PCV-2b
Cluster11|KX814351.1|Porcine_circovirus_2|China|porcine|2016	Cluster11	KX814351.1	Porcine_circovirus_2	Asia	2016	Sus scrofa	PCV-2b
Cluster11|KX845694.1|Porcine_circovirus_2|China|porcine|2016	Cluster11	KX845694.1	Porcine_circovirus_2	Asia	2016	Sus scrofa	PCV-2b
Cluster11|KX814352.1|Porcine_circovirus_2|China|porcine|2016	Cluster11	KX814352.1	Porcine_circovirus_2	Asia	2016	Sus scrofa	PCV-2b
Cluster11|KX845695.1|Porcine_circovirus_2|China|porcine|2016	Cluster11	KX845695.1	Porcine_circovirus_2	Asia	2016	Sus scrofa	PCV-2b
Cluster11|KX826907.1|Porcine_circovirus_2|China: Guangdong|swine|2014	Cluster11	KX826907.1	Porcine_circovirus_2	Asia	2014	Sus scrofa	PCV-2b
Cluster11|KX826908.1|Porcine_circovirus_2|China: Guangdong|swine|2015	Cluster11	KX826908.1	Porcine_circovirus_2	Asia	2015	Sus scrofa	PCV-2b
Cluster11|KX828219.1|Porcine_circovirus_2|South Korea|pig|2012	Cluster11	KX828219.1	Porcine_circovirus_2	Asia	2012	Sus scrofa	PCV-2b
Cluster11|KX828220.1|Porcine_circovirus_2|South Korea|pig|2012	Cluster11	KX828220.1	Porcine_circovirus_2	Asia	2012	Sus scrofa	PCV-2b
Cluster11|KX828232.1|Porcine_circovirus_2|South Korea|pig|2016	Cluster11	KX828232.1	Porcine_circovirus_2	Asia	2016	Sus scrofa	PCV-2b
Cluster11|KX828235.1|Porcine_circovirus_2|South Korea|pig|2016	Cluster11	KX828235.1	Porcine_circovirus_2	Asia	2016	Sus scrofa	PCV-2b
Cluster11|KX831475.1|Porcine_circovirus_2|China|pig|2015	Cluster11	KX831475.1	Porcine_circovirus_2	Asia	2015	Sus scrofa	PCV-2b
Cluster11|KX831480.1|Porcine_circovirus_2|China|swine|2015	Cluster11	KX831480.1	Porcine_circovirus_2	Asia	2015	Sus scrofa	PCV-2b
Cluster11|KX831481.1|Porcine_circovirus_2|China|swine|2015	Cluster11	KX831481.1	Porcine_circovirus_2	Asia	2015	Sus scrofa	PCV-2b
Cluster11|KX845692.1|Porcine_circovirus_2|China|porcine|2016	Cluster11	KX845692.1	Porcine_circovirus_2	Asia	2016	Sus scrofa	PCV-2b
Cluster11|KX855983.1|Porcine_circovirus_2|China|pig|2016	Cluster11	KX855983.1	Porcine_circovirus_2	Asia	2016	Sus scrofa	PCV-2b
Cluster11|KX855984.1|Porcine_circovirus_2|China|pig|2016	Cluster11	KX855984.1	Porcine_circovirus_2	Asia	2016	Sus scrofa	PCV-2b
Cluster11|KX865092.1|Porcine_circovirus_2|China|Sus scrofa|2015	Cluster11	KX865092.1	Porcine_circovirus_2	Asia	2015	Sus scrofa	PCV-2b
Cluster11|KX865093.1|Porcine_circovirus_2|China|Sus scrofa|2016	Cluster11	KX865093.1	Porcine_circovirus_2	Asia	2016	Sus scrofa	PCV-2b
Cluster11|KX867821.1|Porcine_circovirus_2|China|pig|2016	Cluster11	KX867821.1	Porcine_circovirus_2	Asia	2016	Sus scrofa	PCV-2b
Cluster11|KX928994.1|Porcine_circovirus_2|China|pig|2015	Cluster11	KX928994.1	Porcine_circovirus_2	Asia	2015	Sus scrofa	PCV-2b
Cluster11|KX928997.1|Porcine_circovirus_2|China|pig|2015	Cluster11	KX928997.1	Porcine_circovirus_2	Asia	2015	Sus scrofa	PCV-2b
Cluster11|KX929001.1|Porcine_circovirus_2|China|pig|2015	Cluster11	KX929001.1	Porcine_circovirus_2	Asia	2015	Sus scrofa	PCV-2b
Cluster11|KX929009.1|Porcine_circovirus_2|China|pig|2015	Cluster11	KX929009.1	Porcine_circovirus_2	Asia	2015	Sus scrofa	PCV-2b
Cluster11|KX960939.1|Porcine_circovirus_2|China|swine|2012	Cluster11	KX960939.1	Porcine_circovirus_2	Asia	2012	Sus scrofa	PCV-2b
Cluster11|KX960941.1|Porcine_circovirus_2|China|swine|2013	Cluster11	KX960941.1	Porcine_circovirus_2	Asia	2013	Sus scrofa	PCV-2b
Cluster11|KX960942.1|Porcine_circovirus_2|China|swine|2014	Cluster11	KX960942.1	Porcine_circovirus_2	Asia	2014	Sus scrofa	PCV-2b
Cluster11|KX960944.1|Porcine_circovirus_2|China|swine|2014	Cluster11	KX960944.1	Porcine_circovirus_2	Asia	2014	Sus scrofa	PCV-2b
Cluster11|KX981602.1|Porcine_circovirus_2|China: Shandong|swine|2016	Cluster11	KX981602.1	Porcine_circovirus_2	Asia	2016	Sus scrofa	PCV-2b
Cluster11|KY084478.1|Porcine_circovirus_2|Brazil|Sus domesticus (swine)|2008	Cluster11	KY084478.1	Porcine_circovirus_2	South America	2008	Sus scrofa	PCV-2b
Cluster11|KY126311.1|Porcine_circovirus_2|China|porcine|2016	Cluster11	KY126311.1	Porcine_circovirus_2	Asia	2016	Sus scrofa	PCV-2b
Cluster11|KY126314.1|Porcine_circovirus_2|China|porcine|2016	Cluster11	KY126314.1	Porcine_circovirus_2	Asia	2016	Sus scrofa	PCV-2b
Cluster11|KY305201.1|Porcine_circovirus_2|China|pig|2015	Cluster11	KY305201.1	Porcine_circovirus_2	Asia	2015	Sus scrofa	PCV-2b
Cluster11|KY305202.1|Porcine_circovirus_2|China|pig|2015	Cluster11	KY305202.1	Porcine_circovirus_2	Asia	2015	Sus scrofa	PCV-2b
Cluster11|KR058355.1|Porcine_circovirus_2|China|pig|2014	Cluster11	KR058355.1	Porcine_circovirus_2	Asia	2014	Sus scrofa	PCV-2b
Cluster11|KY347899.1|Porcine_circovirus_2|China: Guangdong|swine|2016	Cluster11	KY347899.1	Porcine_circovirus_2	Asia	2016	Sus scrofa	PCV-2b
Cluster11|KY388474.1|Porcine_circovirus_2|Germany|swine|2013	Cluster11	KY388474.1	Porcine_circovirus_2	Europe	2013	Sus scrofa	PCV-2b
Cluster11|KY388479.1|Porcine_circovirus_2|Germany|swine|2013	Cluster11	KY388479.1	Porcine_circovirus_2	Europe	2013	Sus scrofa	PCV-2b
Cluster11|KY388478.1|Porcine_circovirus_2|Germany|swine|2013	Cluster11	KY388478.1	Porcine_circovirus_2	Europe	2013	Sus scrofa	PCV-2b
Cluster11|EF565353.1|Porcine_circovirus_2|Denmark|NA|NA	Cluster11	EF565353.1	Porcine_circovirus_2	Europe	NA	NA	PCV-2b
Cluster11|KY440165.1|Porcine_circovirus_2|Germany|swine|2013	Cluster11	KY440165.1	Porcine_circovirus_2	Europe	2013	Sus scrofa	PCV-2b
Cluster11|KY440166.1|Porcine_circovirus_2|Germany|swine|2013	Cluster11	KY440166.1	Porcine_circovirus_2	Europe	2013	Sus scrofa	PCV-2b
Cluster11|KY509296.1|Porcine_circovirus_2|China|porcine|NA	Cluster11	KY509296.1	Porcine_circovirus_2	Asia	NA	Sus scrofa	PCV-2b
Cluster11|KY655956.1|Porcine_circovirus_2|China|NA|2016	Cluster11	KY655956.1	Porcine_circovirus_2	Asia	2016	NA	PCV-2b
Cluster11|KY655967.1|Porcine_circovirus_2|China|NA|2016	Cluster11	KY655967.1	Porcine_circovirus_2	Asia	2016	NA	PCV-2b
Cluster11|KY655977.1|Porcine_circovirus_2|China|NA|2014	Cluster11	KY655977.1	Porcine_circovirus_2	Asia	2014	NA	PCV-2b
Cluster11|KF035063.1|Porcine_circovirus_2|China|pig|2011	Cluster11	KF035063.1	Porcine_circovirus_2	Asia	2011	Sus scrofa	PCV-2b
Cluster11|KY655979.1|Porcine_circovirus_2|China|NA|2014	Cluster11	KY655979.1	Porcine_circovirus_2	Asia	2014	NA	PCV-2b
Cluster11|KY655985.1|Porcine_circovirus_2|China|NA|2014	Cluster11	KY655985.1	Porcine_circovirus_2	Asia	2014	NA	PCV-2b
Cluster11|KY655989.1|Porcine_circovirus_2|China|NA|2014	Cluster11	KY655989.1	Porcine_circovirus_2	Asia	2014	NA	PCV-2b
Cluster11|KY655990.1|Porcine_circovirus_2|China|NA|2014	Cluster11	KY655990.1	Porcine_circovirus_2	Asia	2014	NA	PCV-2b
Cluster11|KY656001.1|Porcine_circovirus_2|China|NA|2014	Cluster11	KY656001.1	Porcine_circovirus_2	Asia	2014	NA	PCV-2b
Cluster11|KY656009.1|Porcine_circovirus_2|China|NA|2014	Cluster11	KY656009.1	Porcine_circovirus_2	Asia	2014	NA	PCV-2b
Cluster11|KY655982.1|Porcine_circovirus_2|China|NA|2014	Cluster11	KY655982.1	Porcine_circovirus_2	Asia	2014	NA	PCV-2b
Cluster11|KY656019.1|Porcine_circovirus_2|China|NA|2014	Cluster11	KY656019.1	Porcine_circovirus_2	Asia	2014	NA	PCV-2b
Cluster11|KY656020.1|Porcine_circovirus_2|China|NA|2014	Cluster11	KY656020.1	Porcine_circovirus_2	Asia	2014	NA	PCV-2b
Cluster11|KY656046.1|Porcine_circovirus_2|China|NA|2014	Cluster11	KY656046.1	Porcine_circovirus_2	Asia	2014	NA	PCV-2b
Cluster11|KY656058.1|Porcine_circovirus_2|China|NA|2016	Cluster11	KY656058.1	Porcine_circovirus_2	Asia	2016	NA	PCV-2b
Cluster11|KY656062.1|Porcine_circovirus_2|China|NA|2016	Cluster11	KY656062.1	Porcine_circovirus_2	Asia	2016	NA	PCV-2b
Cluster11|KY656060.1|Porcine_circovirus_2|China|NA|2016	Cluster11	KY656060.1	Porcine_circovirus_2	Asia	2016	NA	PCV-2b
Cluster11|KY656063.1|Porcine_circovirus_2|China|NA|2016	Cluster11	KY656063.1	Porcine_circovirus_2	Asia	2016	NA	PCV-2b
Cluster11|KY655961.1|Porcine_circovirus_2|China|NA|2016	Cluster11	KY655961.1	Porcine_circovirus_2	Asia	2016	NA	PCV-2b
Cluster11|KY656069.1|Porcine_circovirus_2|China|NA|2014	Cluster11	KY656069.1	Porcine_circovirus_2	Asia	2014	NA	PCV-2b
Cluster11|KY656045.1|Porcine_circovirus_2|China|NA|2014	Cluster11	KY656045.1	Porcine_circovirus_2	Asia	2014	NA	PCV-2b
Cluster11|KY656082.1|Porcine_circovirus_2|China|NA|2014	Cluster11	KY656082.1	Porcine_circovirus_2	Asia	2014	NA	PCV-2b
Cluster11|KY656085.1|Porcine_circovirus_2|China|NA|2016	Cluster11	KY656085.1	Porcine_circovirus_2	Asia	2016	NA	PCV-2b
Cluster11|KY656099.1|Porcine_circovirus_2|China|NA|2016	Cluster11	KY656099.1	Porcine_circovirus_2	Asia	2016	NA	PCV-2b
Cluster11|KY656097.1|Porcine_circovirus_2|China|NA|2016	Cluster11	KY656097.1	Porcine_circovirus_2	Asia	2016	NA	PCV-2b
Cluster11|KY656091.1|Porcine_circovirus_2|China|NA|2016	Cluster11	KY656091.1	Porcine_circovirus_2	Asia	2016	NA	PCV-2b
Cluster11|KY656086.1|Porcine_circovirus_2|China|NA|2016	Cluster11	KY656086.1	Porcine_circovirus_2	Asia	2016	NA	PCV-2b
Cluster11|KY656078.1|Porcine_circovirus_2|China|NA|2016	Cluster11	KY656078.1	Porcine_circovirus_2	Asia	2016	NA	PCV-2b
Cluster11|KY656075.1|Porcine_circovirus_2|China|NA|2016	Cluster11	KY656075.1	Porcine_circovirus_2	Asia	2016	NA	PCV-2b
Cluster11|KY655972.1|Porcine_circovirus_2|China|NA|2016	Cluster11	KY655972.1	Porcine_circovirus_2	Asia	2016	NA	PCV-2b
Cluster11|KY655962.1|Porcine_circovirus_2|China|NA|2016	Cluster11	KY655962.1	Porcine_circovirus_2	Asia	2016	NA	PCV-2b
Cluster11|KY655958.1|Porcine_circovirus_2|China|NA|2016	Cluster11	KY655958.1	Porcine_circovirus_2	Asia	2016	NA	PCV-2b
Cluster11|KY656102.1|Porcine_circovirus_2|China|NA|2016	Cluster11	KY656102.1	Porcine_circovirus_2	Asia	2016	NA	PCV-2b
Cluster11|KY656104.1|Porcine_circovirus_2|China|NA|2016	Cluster11	KY656104.1	Porcine_circovirus_2	Asia	2016	NA	PCV-2b
Cluster11|KY656103.1|Porcine_circovirus_2|China|NA|2016	Cluster11	KY656103.1	Porcine_circovirus_2	Asia	2016	NA	PCV-2b
Cluster11|KY656100.1|Porcine_circovirus_2|China|NA|2016	Cluster11	KY656100.1	Porcine_circovirus_2	Asia	2016	NA	PCV-2b
Cluster11|KY656088.1|Porcine_circovirus_2|China|NA|2016	Cluster11	KY656088.1	Porcine_circovirus_2	Asia	2016	NA	PCV-2b
Cluster11|KY656087.1|Porcine_circovirus_2|China|NA|2016	Cluster11	KY656087.1	Porcine_circovirus_2	Asia	2016	NA	PCV-2b
Cluster11|KY655966.1|Porcine_circovirus_2|China|NA|2016	Cluster11	KY655966.1	Porcine_circovirus_2	Asia	2016	NA	PCV-2b
Cluster11|KY655955.1|Porcine_circovirus_2|China|NA|2016	Cluster11	KY655955.1	Porcine_circovirus_2	Asia	2016	NA	PCV-2b
Cluster11|KY659551.1|Porcine_circovirus_2|China|Sus scrofa|2016	Cluster11	KY659551.1	Porcine_circovirus_2	Asia	2016	Sus scrofa	PCV-2b
Cluster11|KY806000.1|Porcine_circovirus_2|United Kingdom: England|swine|2008	Cluster11	KY806000.1	Porcine_circovirus_2	Europe	2008	Sus scrofa	PCV-2b
Cluster11|KY806002.1|Porcine_circovirus_2|United Kingdom: England|swine|2008	Cluster11	KY806002.1	Porcine_circovirus_2	Europe	2008	Sus scrofa	PCV-2b
Cluster11|KY806003.1|Porcine_circovirus_2|United Kingdom: England|swine|2008	Cluster11	KY806003.1	Porcine_circovirus_2	Europe	2008	Sus scrofa	PCV-2b
Cluster11|KY806004.1|Porcine_circovirus_2|United Kingdom: England|swine|2008	Cluster11	KY806004.1	Porcine_circovirus_2	Europe	2008	Sus scrofa	PCV-2b
Cluster11|KY806006.1|Porcine_circovirus_2|United Kingdom: England|swine|2008	Cluster11	KY806006.1	Porcine_circovirus_2	Europe	2008	Sus scrofa	PCV-2b
Cluster11|KY806007.1|Porcine_circovirus_2|United Kingdom: England|swine|2008	Cluster11	KY806007.1	Porcine_circovirus_2	Europe	2008	Sus scrofa	PCV-2b
Cluster11|KY806010.1|Porcine_circovirus_2|United Kingdom: England|swine|2008	Cluster11	KY806010.1	Porcine_circovirus_2	Europe	2008	Sus scrofa	PCV-2b
Cluster11|KY806011.1|Porcine_circovirus_2|United Kingdom: England|swine|2008	Cluster11	KY806011.1	Porcine_circovirus_2	Europe	2008	Sus scrofa	PCV-2b
Cluster11|KY806012.1|Porcine_circovirus_2|United Kingdom: England|swine|2008	Cluster11	KY806012.1	Porcine_circovirus_2	Europe	2008	Sus scrofa	PCV-2b
Cluster11|KY806014.1|Porcine_circovirus_2|United Kingdom: England|swine|2008	Cluster11	KY806014.1	Porcine_circovirus_2	Europe	2008	Sus scrofa	PCV-2b
Cluster11|KY806016.1|Porcine_circovirus_2|United Kingdom: England|swine|2008	Cluster11	KY806016.1	Porcine_circovirus_2	Europe	2008	Sus scrofa	PCV-2b
Cluster11|KY806017.1|Porcine_circovirus_2|United Kingdom: England|swine|2008	Cluster11	KY806017.1	Porcine_circovirus_2	Europe	2008	Sus scrofa	PCV-2b
Cluster11|KY806018.1|Porcine_circovirus_2|United Kingdom: England|swine|2008	Cluster11	KY806018.1	Porcine_circovirus_2	Europe	2008	Sus scrofa	PCV-2b
Cluster11|KY806019.1|Porcine_circovirus_2|United Kingdom: England|swine|2008	Cluster11	KY806019.1	Porcine_circovirus_2	Europe	2008	Sus scrofa	PCV-2b
Cluster11|KY806020.1|Porcine_circovirus_2|United Kingdom: England|swine|2008	Cluster11	KY806020.1	Porcine_circovirus_2	Europe	2008	Sus scrofa	PCV-2b
Cluster11|KY806005.1|Porcine_circovirus_2|United Kingdom: England|swine|2008	Cluster11	KY806005.1	Porcine_circovirus_2	Europe	2008	Sus scrofa	PCV-2b
Cluster11|KT868521.1|Porcine_circovirus_2|USA|Sus scrofa|2006	Cluster11	KT868521.1	Porcine_circovirus_2	North America	2006	Sus scrofa	PCV-2b
Cluster11|KY806022.1|Porcine_circovirus_2|United Kingdom: England|swine|2009	Cluster11	KY806022.1	Porcine_circovirus_2	Europe	2009	Sus scrofa	PCV-2b
Cluster11|KY806023.1|Porcine_circovirus_2|United Kingdom: England|swine|2009	Cluster11	KY806023.1	Porcine_circovirus_2	Europe	2009	Sus scrofa	PCV-2b
Cluster11|KY806025.1|Porcine_circovirus_2|United Kingdom: England|swine|2009	Cluster11	KY806025.1	Porcine_circovirus_2	Europe	2009	Sus scrofa	PCV-2b
Cluster11|KY806026.1|Porcine_circovirus_2|United Kingdom: England|swine|2009	Cluster11	KY806026.1	Porcine_circovirus_2	Europe	2009	Sus scrofa	PCV-2b
Cluster11|KY806027.1|Porcine_circovirus_2|United Kingdom: England|swine|2009	Cluster11	KY806027.1	Porcine_circovirus_2	Europe	2009	Sus scrofa	PCV-2b
Cluster11|KY806028.1|Porcine_circovirus_2|United Kingdom: England|swine|2009	Cluster11	KY806028.1	Porcine_circovirus_2	Europe	2009	Sus scrofa	PCV-2b
Cluster11|KY806029.1|Porcine_circovirus_2|United Kingdom: England|swine|2009	Cluster11	KY806029.1	Porcine_circovirus_2	Europe	2009	Sus scrofa	PCV-2b
Cluster11|KY806031.1|Porcine_circovirus_2|United Kingdom: England|swine|2011	Cluster11	KY806031.1	Porcine_circovirus_2	Europe	2011	Sus scrofa	PCV-2b
Cluster11|KJ128271.1|Porcine_circovirus_2|Lithuania|NA|2011	Cluster11	KJ128271.1	Porcine_circovirus_2	Europe	2011	NA	PCV-2b
Cluster11|KY806032.1|Porcine_circovirus_2|United Kingdom: England|swine|2011	Cluster11	KY806032.1	Porcine_circovirus_2	Europe	2011	Sus scrofa	PCV-2b
Cluster11|KY806033.1|Porcine_circovirus_2|United Kingdom: England|swine|2011	Cluster11	KY806033.1	Porcine_circovirus_2	Europe	2011	Sus scrofa	PCV-2b
Cluster11|KY806035.1|Porcine_circovirus_2|United Kingdom: England|swine|2012	Cluster11	KY806035.1	Porcine_circovirus_2	Europe	2012	Sus scrofa	PCV-2b
Cluster11|KY806036.1|Porcine_circovirus_2|United Kingdom: England|swine|2012	Cluster11	KY806036.1	Porcine_circovirus_2	Europe	2012	Sus scrofa	PCV-2b
Cluster11|KY806037.1|Porcine_circovirus_2|United Kingdom: England|swine|2012	Cluster11	KY806037.1	Porcine_circovirus_2	Europe	2012	Sus scrofa	PCV-2b
Cluster11|KY806039.1|Porcine_circovirus_2|United Kingdom: England|swine|2012	Cluster11	KY806039.1	Porcine_circovirus_2	Europe	2012	Sus scrofa	PCV-2b
Cluster11|KY806041.1|Porcine_circovirus_2|United Kingdom: England|swine|2011	Cluster11	KY806041.1	Porcine_circovirus_2	Europe	2011	Sus scrofa	PCV-2b
Cluster11|KY806042.1|Porcine_circovirus_2|United Kingdom: England|swine|2013	Cluster11	KY806042.1	Porcine_circovirus_2	Europe	2013	Sus scrofa	PCV-2b
Cluster11|KX904946.1|Porcine_circovirus_2|China|pig|2010	Cluster11	KX904946.1	Porcine_circovirus_2	Asia	2010	Sus scrofa	PCV-2b
Cluster11|JN662683.1|Porcine_circovirus_2|France: west of France|pig|NA	Cluster11	JN662683.1	Porcine_circovirus_2	Europe	NA	Sus scrofa	PCV-2b
Cluster11|JN662677.1|Porcine_circovirus_2|France: west of France|pig|NA	Cluster11	JN662677.1	Porcine_circovirus_2	Europe	NA	Sus scrofa	PCV-2b
Cluster11|JN662676.1|Porcine_circovirus_2|France: west of France|pig|NA	Cluster11	JN662676.1	Porcine_circovirus_2	Europe	NA	Sus scrofa	PCV-2b
Cluster11|KR559688.1|Porcine_circovirus_2|Italy|domestic pig|2010	Cluster11	KR559688.1	Porcine_circovirus_2	Europe	2010	Sus scrofa	PCV-2b
Cluster11|KP231152.1|Porcine_circovirus_2|Italy|domestic pig|2010	Cluster11	KP231152.1	Porcine_circovirus_2	Europe	2010	Sus scrofa	PCV-2b
Cluster11|KP231136.1|Porcine_circovirus_2|Italy|domestic pig|2008	Cluster11	KP231136.1	Porcine_circovirus_2	Europe	2008	Sus scrofa	PCV-2b
Cluster11|KP231113.1|Porcine_circovirus_2|Italy|domestic pig|2009	Cluster11	KP231113.1	Porcine_circovirus_2	Europe	2009	Sus scrofa	PCV-2b
Cluster11|KP231112.1|Porcine_circovirus_2|Italy|domestic pig|2008	Cluster11	KP231112.1	Porcine_circovirus_2	Europe	2008	Sus scrofa	PCV-2b
Cluster11|KP231106.1|Porcine_circovirus_2|Italy|domestic pig|2007	Cluster11	KP231106.1	Porcine_circovirus_2	Europe	2007	Sus scrofa	PCV-2b
Cluster11|HQ202958.1|Porcine_circovirus_2|Taiwan|pig|NA	Cluster11	HQ202958.1	Porcine_circovirus_2	Asia	NA	Sus scrofa	PCV-2b
Cluster11|EU366323.1|Porcine_circovirus_2|China: ShanDong|NA|NA	Cluster11	EU366323.1	Porcine_circovirus_2	Asia	NA	NA	PCV-2b
Cluster11|DQ346683.1|Porcine_circovirus_2|China|NA|NA	Cluster11	DQ346683.1	Porcine_circovirus_2	Asia	NA	NA	PCV-2b
Cluster11|GU450328.1|Porcine_circovirus_2|China: Henan|swine|2009	Cluster11	GU450328.1	Porcine_circovirus_2	Asia	2009	Sus scrofa	PCV-2b
Cluster11|GU450327.1|Porcine_circovirus_2|China: Anhui|swine|2009	Cluster11	GU450327.1	Porcine_circovirus_2	Asia	2009	Sus scrofa	PCV-2b
Cluster11|JF683397.1|Porcine_circovirus_2|Taiwan: Pingtung|pig|2007	Cluster11	JF683397.1	Porcine_circovirus_2	Asia	2007	Sus scrofa	PCV-2b
Cluster11|JF683396.1|Porcine_circovirus_2|Taiwan: Pingtung|pig|2005	Cluster11	JF683396.1	Porcine_circovirus_2	Asia	2005	Sus scrofa	PCV-2b
Cluster11|EU444008.1|Porcine_circovirus_2|Poland|NA|NA	Cluster11	EU444008.1	Porcine_circovirus_2	Europe	NA	NA	PCV-2b
Cluster11|DQ180392.1|Porcine_circovirus_2|China|pig|NA	Cluster11	DQ180392.1	Porcine_circovirus_2	Asia	NA	Sus scrofa	PCV-2b
Cluster11|FJ440338.1|Porcine_circovirus_2|China: Henan|swine|2008	Cluster11	FJ440338.1	Porcine_circovirus_2	Asia	2008	Sus scrofa	PCV-2b
Cluster11|DQ997817.1|Porcine_circovirus_2|Hong Kong|NA|NA	Cluster11	DQ997817.1	Porcine_circovirus_2	Asia	NA	NA	PCV-2b
Cluster11|KY806044.1|Porcine_circovirus_2|United Kingdom: England|swine|2013	Cluster11	KY806044.1	Porcine_circovirus_2	Europe	2013	Sus scrofa	PCV-2b
Cluster11|KY806045.1|Porcine_circovirus_2|United Kingdom: England|swine|2011	Cluster11	KY806045.1	Porcine_circovirus_2	Europe	2011	Sus scrofa	PCV-2b
Cluster11|KY806047.1|Porcine_circovirus_2|United Kingdom: England|swine|2013	Cluster11	KY806047.1	Porcine_circovirus_2	Europe	2013	Sus scrofa	PCV-2b
Cluster11|KY806009.1|Porcine_circovirus_2|United Kingdom: England|swine|2008	Cluster11	KY806009.1	Porcine_circovirus_2	Europe	2008	Sus scrofa	PCV-2b
Cluster11|JN662682.1|Porcine_circovirus_2|France: west of France|pig|NA	Cluster11	JN662682.1	Porcine_circovirus_2	Europe	NA	Sus scrofa	PCV-2b
Cluster11|JN662681.1|Porcine_circovirus_2|France: west of France|pig|NA	Cluster11	JN662681.1	Porcine_circovirus_2	Europe	NA	Sus scrofa	PCV-2b
Cluster11|HM565925.1|Porcine_circovirus_2|Argentina|swine|2008	Cluster11	HM565925.1	Porcine_circovirus_2	South America	2008	Sus scrofa	PCV-2b
Cluster11|HM565922.1|Porcine_circovirus_2|Argentina|swine|2007	Cluster11	HM565922.1	Porcine_circovirus_2	South America	2007	Sus scrofa	PCV-2b
Cluster11|HM565918.1|Porcine_circovirus_2|Argentina|swine|2007	Cluster11	HM565918.1	Porcine_circovirus_2	South America	2007	Sus scrofa	PCV-2b
Cluster11|EF458306.1|Porcine_circovirus_2|Argentina|NA|NA	Cluster11	EF458306.1	Porcine_circovirus_2	South America	NA	NA	PCV-2b
Cluster11|KY806049.1|Porcine_circovirus_2|United Kingdom: England|swine|2013	Cluster11	KY806049.1	Porcine_circovirus_2	Europe	2013	Sus scrofa	PCV-2b
Cluster11|KY806050.1|Porcine_circovirus_2|United Kingdom: Wales|swine|2013	Cluster11	KY806050.1	Porcine_circovirus_2	Europe	2013	Sus scrofa	PCV-2b
Cluster11|KY806051.1|Porcine_circovirus_2|United Kingdom: England|swine|2013	Cluster11	KY806051.1	Porcine_circovirus_2	Europe	2013	Sus scrofa	PCV-2b
Cluster11|KY806052.1|Porcine_circovirus_2|United Kingdom: England|swine|2012	Cluster11	KY806052.1	Porcine_circovirus_2	Europe	2012	Sus scrofa	PCV-2b
Cluster11|KY806053.1|Porcine_circovirus_2|United Kingdom: England|swine|2014	Cluster11	KY806053.1	Porcine_circovirus_2	Europe	2014	Sus scrofa	PCV-2b
Cluster11|KY806056.1|Porcine_circovirus_2|United Kingdom: England|swine|2014	Cluster11	KY806056.1	Porcine_circovirus_2	Europe	2014	Sus scrofa	PCV-2b
Cluster11|KY806057.1|Porcine_circovirus_2|United Kingdom: England|swine|2014	Cluster11	KY806057.1	Porcine_circovirus_2	Europe	2014	Sus scrofa	PCV-2b
Cluster11|KY806058.1|Porcine_circovirus_2|United Kingdom: England|swine|2014	Cluster11	KY806058.1	Porcine_circovirus_2	Europe	2014	Sus scrofa	PCV-2b
Cluster11|KY806054.1|Porcine_circovirus_2|United Kingdom: England|swine|2014	Cluster11	KY806054.1	Porcine_circovirus_2	Europe	2014	Sus scrofa	PCV-2b
Cluster11|KY806059.1|Porcine_circovirus_2|United Kingdom: England|swine|2014	Cluster11	KY806059.1	Porcine_circovirus_2	Europe	2014	Sus scrofa	PCV-2b
Cluster11|KY806061.1|Porcine_circovirus_2|United Kingdom: England|swine|2014	Cluster11	KY806061.1	Porcine_circovirus_2	Europe	2014	Sus scrofa	PCV-2b
Cluster11|KY806063.1|Porcine_circovirus_2|United Kingdom: England|swine|2015	Cluster11	KY806063.1	Porcine_circovirus_2	Europe	2015	Sus scrofa	PCV-2b
Cluster11|KY806064.1|Porcine_circovirus_2|United Kingdom: England|swine|2015	Cluster11	KY806064.1	Porcine_circovirus_2	Europe	2015	Sus scrofa	PCV-2b
Cluster11|KY806066.1|Porcine_circovirus_2|United Kingdom: England|swine|2014	Cluster11	KY806066.1	Porcine_circovirus_2	Europe	2014	Sus scrofa	PCV-2b
Cluster11|KY806067.1|Porcine_circovirus_2|United Kingdom: England|swine|2016	Cluster11	KY806067.1	Porcine_circovirus_2	Europe	2016	Sus scrofa	PCV-2b
Cluster11|KY806068.1|Porcine_circovirus_2|United Kingdom: England|swine|2015	Cluster11	KY806068.1	Porcine_circovirus_2	Europe	2015	Sus scrofa	PCV-2b
Cluster11|KY806069.1|Porcine_circovirus_2|United Kingdom: England|swine|2015	Cluster11	KY806069.1	Porcine_circovirus_2	Europe	2015	Sus scrofa	PCV-2b
Cluster11|KY810319.1|Porcine_circovirus_2|South Korea|pig|2016	Cluster11	KY810319.1	Porcine_circovirus_2	Asia	2016	Sus scrofa	PCV-2b
Cluster11|KY940520.1|Porcine_circovirus_2|China|pig|2013	Cluster11	KY940520.1	Porcine_circovirus_2	Asia	2013	Sus scrofa	PCV-2b
Cluster11|KY940521.1|Porcine_circovirus_2|China|pig|2013	Cluster11	KY940521.1	Porcine_circovirus_2	Asia	2013	Sus scrofa	PCV-2b
Cluster11|KY940523.1|Porcine_circovirus_2|China|pig|2013	Cluster11	KY940523.1	Porcine_circovirus_2	Asia	2013	Sus scrofa	PCV-2b
Cluster11|KY940525.1|Porcine_circovirus_2|China|pig|2014	Cluster11	KY940525.1	Porcine_circovirus_2	Asia	2014	Sus scrofa	PCV-2b
Cluster11|KY947555.1|Porcine_circovirus_2|China|NA|2013	Cluster11	KY947555.1	Porcine_circovirus_2	Asia	2013	NA	PCV-2b
Cluster11|KY947562.1|Porcine_circovirus_2|China|NA|2013	Cluster11	KY947562.1	Porcine_circovirus_2	Asia	2013	NA	PCV-2b
Cluster11|KY947565.1|Porcine_circovirus_2|China|NA|2016	Cluster11	KY947565.1	Porcine_circovirus_2	Asia	2016	NA	PCV-2b
Cluster11|KY947569.1|Porcine_circovirus_2|China|NA|2013	Cluster11	KY947569.1	Porcine_circovirus_2	Asia	2013	NA	PCV-2b
Cluster11|KY947557.1|Porcine_circovirus_2|China|NA|2016	Cluster11	KY947557.1	Porcine_circovirus_2	Asia	2016	NA	PCV-2b
Cluster11|KY947571.1|Porcine_circovirus_2|China|NA|2016	Cluster11	KY947571.1	Porcine_circovirus_2	Asia	2016	NA	PCV-2b
Cluster11|KY947572.1|Porcine_circovirus_2|China|NA|2013	Cluster11	KY947572.1	Porcine_circovirus_2	Asia	2013	NA	PCV-2b
Cluster11|LC004752.1|Porcine_circovirus_2|India:Aizwal District, Mizoram|Sus scrofa|20	Cluster11	LC004752.1	Porcine_circovirus_2	Asia	2013	Sus scrofa	PCV-2b
Cluster11|LC278322.1|Porcine_circovirus_2|Japan:Kanagawa|NA|NA	Cluster11	LC278322.1	Porcine_circovirus_2	Asia	NA	NA	PCV-2b
Cluster11|LC278327.1|Porcine_circovirus_2|Japan:Chiba|NA|NA	Cluster11	LC278327.1	Porcine_circovirus_2	Asia	NA	NA	PCV-2b
Cluster11|KU697109.1|Porcine_circovirus_2|USA|swine|2014	Cluster11	KU697109.1	Porcine_circovirus_2	North America	2014	Sus scrofa	PCV-2b
Cluster11|KT868519.1|Porcine_circovirus_2|USA|Sus scrofa|2006	Cluster11	KT868519.1	Porcine_circovirus_2	North America	2006	Sus scrofa	PCV-2b
Cluster11|KT868518.1|Porcine_circovirus_2|USA|Sus scrofa|2006	Cluster11	KT868518.1	Porcine_circovirus_2	North America	2006	Sus scrofa	PCV-2b
Cluster11|KT868517.1|Porcine_circovirus_2|USA|Sus scrofa|2006	Cluster11	KT868517.1	Porcine_circovirus_2	North America	2006	Sus scrofa	PCV-2b
Cluster11|KT868516.1|Porcine_circovirus_2|USA|Sus scrofa|2007	Cluster11	KT868516.1	Porcine_circovirus_2	North America	2007	Sus scrofa	PCV-2b
Cluster11|KT868510.1|Porcine_circovirus_2|USA|Sus scrofa|2006	Cluster11	KT868510.1	Porcine_circovirus_2	North America	2006	Sus scrofa	PCV-2b
Cluster11|KT868498.1|Porcine_circovirus_2|USA|Sus scrofa|2007	Cluster11	KT868498.1	Porcine_circovirus_2	North America	2007	Sus scrofa	PCV-2b
Cluster11|KT868471.1|Porcine_circovirus_2|USA|Sus scrofa|2006	Cluster11	KT868471.1	Porcine_circovirus_2	North America	2006	Sus scrofa	PCV-2b
Cluster11|KT868444.1|Porcine_circovirus_2|USA|Sus scrofa|2006	Cluster11	KT868444.1	Porcine_circovirus_2	North America	2006	Sus scrofa	PCV-2b
Cluster11|KT868420.1|Porcine_circovirus_2|USA|Sus scrofa|2007	Cluster11	KT868420.1	Porcine_circovirus_2	North America	2007	Sus scrofa	PCV-2b
Cluster11|KT868389.1|Porcine_circovirus_2|USA|Sus scrofa|2006	Cluster11	KT868389.1	Porcine_circovirus_2	North America	2006	Sus scrofa	PCV-2b
Cluster11|KT868387.1|Porcine_circovirus_2|USA|Sus scrofa|2007	Cluster11	KT868387.1	Porcine_circovirus_2	North America	2007	Sus scrofa	PCV-2b
Cluster11|KT868363.1|Porcine_circovirus_2|USA|Sus scrofa|2007	Cluster11	KT868363.1	Porcine_circovirus_2	North America	2007	Sus scrofa	PCV-2b
Cluster11|KT868361.1|Porcine_circovirus_2|USA|Sus scrofa|2006	Cluster11	KT868361.1	Porcine_circovirus_2	North America	2006	Sus scrofa	PCV-2b
Cluster11|KT868360.1|Porcine_circovirus_2|USA|Sus scrofa|2006	Cluster11	KT868360.1	Porcine_circovirus_2	North America	2006	Sus scrofa	PCV-2b
Cluster11|KT868354.1|Porcine_circovirus_2|USA|Sus scrofa|2006	Cluster11	KT868354.1	Porcine_circovirus_2	North America	2006	Sus scrofa	PCV-2b
Cluster11|KT868341.1|Porcine_circovirus_2|USA|Sus scrofa|2006	Cluster11	KT868341.1	Porcine_circovirus_2	North America	2006	Sus scrofa	PCV-2b
Cluster11|KT868339.1|Porcine_circovirus_2|USA|Sus scrofa|2006	Cluster11	KT868339.1	Porcine_circovirus_2	North America	2006	Sus scrofa	PCV-2b
Cluster11|KT868309.1|Porcine_circovirus_2|USA|Sus scrofa|2006	Cluster11	KT868309.1	Porcine_circovirus_2	North America	2006	Sus scrofa	PCV-2b
Cluster11|KT868305.1|Porcine_circovirus_2|USA|Sus scrofa|2006	Cluster11	KT868305.1	Porcine_circovirus_2	North America	2006	Sus scrofa	PCV-2b
Cluster11|KT868304.1|Porcine_circovirus_2|USA|Sus scrofa|2006	Cluster11	KT868304.1	Porcine_circovirus_2	North America	2006	Sus scrofa	PCV-2b
Cluster11|KT868298.1|Porcine_circovirus_2|USA|Sus scrofa|2006	Cluster11	KT868298.1	Porcine_circovirus_2	North America	2006	Sus scrofa	PCV-2b
Cluster11|KT868295.1|Porcine_circovirus_2|USA|Sus scrofa|2006	Cluster11	KT868295.1	Porcine_circovirus_2	North America	2006	Sus scrofa	PCV-2b
Cluster11|KT868292.1|Porcine_circovirus_2|USA|Sus scrofa|2007	Cluster11	KT868292.1	Porcine_circovirus_2	North America	2007	Sus scrofa	PCV-2b
Cluster11|KT868290.1|Porcine_circovirus_2|USA|Sus scrofa|2012	Cluster11	KT868290.1	Porcine_circovirus_2	North America	2012	Sus scrofa	PCV-2b
Cluster11|KT868282.1|Porcine_circovirus_2|USA|Sus scrofa|2006	Cluster11	KT868282.1	Porcine_circovirus_2	North America	2006	Sus scrofa	PCV-2b
Cluster11|KT868278.1|Porcine_circovirus_2|USA|Sus scrofa|2006	Cluster11	KT868278.1	Porcine_circovirus_2	North America	2006	Sus scrofa	PCV-2b
Cluster11|KT868277.1|Porcine_circovirus_2|USA|Sus scrofa|2006	Cluster11	KT868277.1	Porcine_circovirus_2	North America	2006	Sus scrofa	PCV-2b
Cluster11|KT868276.1|Porcine_circovirus_2|USA|Sus scrofa|2006	Cluster11	KT868276.1	Porcine_circovirus_2	North America	2006	Sus scrofa	PCV-2b
Cluster11|KT868253.1|Porcine_circovirus_2|USA|Sus scrofa|2006	Cluster11	KT868253.1	Porcine_circovirus_2	North America	2006	Sus scrofa	PCV-2b
Cluster11|KT868251.1|Porcine_circovirus_2|USA|Sus scrofa|2006	Cluster11	KT868251.1	Porcine_circovirus_2	North America	2006	Sus scrofa	PCV-2b
Cluster11|KT868244.1|Porcine_circovirus_2|USA|Sus scrofa|2006	Cluster11	KT868244.1	Porcine_circovirus_2	North America	2006	Sus scrofa	PCV-2b
Cluster11|KT868242.1|Porcine_circovirus_2|USA|Sus scrofa|2006	Cluster11	KT868242.1	Porcine_circovirus_2	North America	2006	Sus scrofa	PCV-2b
Cluster11|KT868238.1|Porcine_circovirus_2|USA|Sus scrofa|2006	Cluster11	KT868238.1	Porcine_circovirus_2	North America	2006	Sus scrofa	PCV-2b
Cluster11|KT868236.1|Porcine_circovirus_2|USA|Sus scrofa|2006	Cluster11	KT868236.1	Porcine_circovirus_2	North America	2006	Sus scrofa	PCV-2b
Cluster11|KT868232.1|Porcine_circovirus_2|USA|Sus scrofa|2006	Cluster11	KT868232.1	Porcine_circovirus_2	North America	2006	Sus scrofa	PCV-2b
Cluster11|KT868230.1|Porcine_circovirus_2|USA|Sus scrofa|2006	Cluster11	KT868230.1	Porcine_circovirus_2	North America	2006	Sus scrofa	PCV-2b
Cluster11|KT868229.1|Porcine_circovirus_2|USA|Sus scrofa|2006	Cluster11	KT868229.1	Porcine_circovirus_2	North America	2006	Sus scrofa	PCV-2b
Cluster11|KT868224.1|Porcine_circovirus_2|USA|Sus scrofa|2006	Cluster11	KT868224.1	Porcine_circovirus_2	North America	2006	Sus scrofa	PCV-2b
Cluster11|KT868219.1|Porcine_circovirus_2|USA|Sus scrofa|2006	Cluster11	KT868219.1	Porcine_circovirus_2	North America	2006	Sus scrofa	PCV-2b
Cluster11|KT868212.1|Porcine_circovirus_2|USA|Sus scrofa|2006	Cluster11	KT868212.1	Porcine_circovirus_2	North America	2006	Sus scrofa	PCV-2b
Cluster11|KT868210.1|Porcine_circovirus_2|USA|Sus scrofa|2006	Cluster11	KT868210.1	Porcine_circovirus_2	North America	2006	Sus scrofa	PCV-2b
Cluster11|KT868209.1|Porcine_circovirus_2|USA|Sus scrofa|2006	Cluster11	KT868209.1	Porcine_circovirus_2	North America	2006	Sus scrofa	PCV-2b
Cluster11|KT868208.1|Porcine_circovirus_2|USA|Sus scrofa|2006	Cluster11	KT868208.1	Porcine_circovirus_2	North America	2006	Sus scrofa	PCV-2b
Cluster11|KT868207.1|Porcine_circovirus_2|USA|Sus scrofa|2006	Cluster11	KT868207.1	Porcine_circovirus_2	North America	2006	Sus scrofa	PCV-2b
Cluster11|KT868195.1|Porcine_circovirus_2|USA|Sus scrofa|2006	Cluster11	KT868195.1	Porcine_circovirus_2	North America	2006	Sus scrofa	PCV-2b
Cluster11|KT868190.1|Porcine_circovirus_2|USA|Sus scrofa|2006	Cluster11	KT868190.1	Porcine_circovirus_2	North America	2006	Sus scrofa	PCV-2b
Cluster11|KT868188.1|Porcine_circovirus_2|USA|Sus scrofa|2006	Cluster11	KT868188.1	Porcine_circovirus_2	North America	2006	Sus scrofa	PCV-2b
Cluster11|KT868186.1|Porcine_circovirus_2|USA|Sus scrofa|2006	Cluster11	KT868186.1	Porcine_circovirus_2	North America	2006	Sus scrofa	PCV-2b
Cluster11|KT868185.1|Porcine_circovirus_2|USA|Sus scrofa|2006	Cluster11	KT868185.1	Porcine_circovirus_2	North America	2006	Sus scrofa	PCV-2b
Cluster11|KT868175.1|Porcine_circovirus_2|USA|Sus scrofa|2006	Cluster11	KT868175.1	Porcine_circovirus_2	North America	2006	Sus scrofa	PCV-2b
Cluster11|KT868165.1|Porcine_circovirus_2|USA|Sus scrofa|2006	Cluster11	KT868165.1	Porcine_circovirus_2	North America	2006	Sus scrofa	PCV-2b
Cluster11|KT868164.1|Porcine_circovirus_2|USA|Sus scrofa|2007	Cluster11	KT868164.1	Porcine_circovirus_2	North America	2007	Sus scrofa	PCV-2b
Cluster11|KT868158.1|Porcine_circovirus_2|USA|Sus scrofa|2007	Cluster11	KT868158.1	Porcine_circovirus_2	North America	2007	Sus scrofa	PCV-2b
Cluster11|KT868156.1|Porcine_circovirus_2|USA|Sus scrofa|2006	Cluster11	KT868156.1	Porcine_circovirus_2	North America	2006	Sus scrofa	PCV-2b
Cluster11|KT868148.1|Porcine_circovirus_2|USA|Sus scrofa|2006	Cluster11	KT868148.1	Porcine_circovirus_2	North America	2006	Sus scrofa	PCV-2b
Cluster11|KT868143.1|Porcine_circovirus_2|USA|Sus scrofa|2007	Cluster11	KT868143.1	Porcine_circovirus_2	North America	2007	Sus scrofa	PCV-2b
Cluster11|KT868140.1|Porcine_circovirus_2|USA|Sus scrofa|2007	Cluster11	KT868140.1	Porcine_circovirus_2	North America	2007	Sus scrofa	PCV-2b
Cluster11|KT868130.1|Porcine_circovirus_2|USA|Sus scrofa|2007	Cluster11	KT868130.1	Porcine_circovirus_2	North America	2007	Sus scrofa	PCV-2b
Cluster11|KT868129.1|Porcine_circovirus_2|USA|Sus scrofa|2006	Cluster11	KT868129.1	Porcine_circovirus_2	North America	2006	Sus scrofa	PCV-2b
Cluster11|KT868128.1|Porcine_circovirus_2|USA|Sus scrofa|2007	Cluster11	KT868128.1	Porcine_circovirus_2	North America	2007	Sus scrofa	PCV-2b
Cluster11|KT868127.1|Porcine_circovirus_2|USA|Sus scrofa|2006	Cluster11	KT868127.1	Porcine_circovirus_2	North America	2006	Sus scrofa	PCV-2b
Cluster11|KT868126.1|Porcine_circovirus_2|USA|Sus scrofa|2007	Cluster11	KT868126.1	Porcine_circovirus_2	North America	2007	Sus scrofa	PCV-2b
Cluster11|KT868125.1|Porcine_circovirus_2|USA|Sus scrofa|2006	Cluster11	KT868125.1	Porcine_circovirus_2	North America	2006	Sus scrofa	PCV-2b
Cluster11|KT868103.1|Porcine_circovirus_2|USA|Sus scrofa|2006	Cluster11	KT868103.1	Porcine_circovirus_2	North America	2006	Sus scrofa	PCV-2b
Cluster11|KT868098.1|Porcine_circovirus_2|USA|Sus scrofa|2006	Cluster11	KT868098.1	Porcine_circovirus_2	North America	2006	Sus scrofa	PCV-2b
Cluster11|KT868094.1|Porcine_circovirus_2|USA|Sus scrofa|2007	Cluster11	KT868094.1	Porcine_circovirus_2	North America	2007	Sus scrofa	PCV-2b
Cluster11|KT868090.1|Porcine_circovirus_2|USA|Sus scrofa|2007	Cluster11	KT868090.1	Porcine_circovirus_2	North America	2007	Sus scrofa	PCV-2b
Cluster11|KT868089.1|Porcine_circovirus_2|USA|Sus scrofa|2006	Cluster11	KT868089.1	Porcine_circovirus_2	North America	2006	Sus scrofa	PCV-2b
Cluster11|KT868082.1|Porcine_circovirus_2|USA|Sus scrofa|2007	Cluster11	KT868082.1	Porcine_circovirus_2	North America	2007	Sus scrofa	PCV-2b
Cluster11|KT868068.1|Porcine_circovirus_2|USA|Sus scrofa|2007	Cluster11	KT868068.1	Porcine_circovirus_2	North America	2007	Sus scrofa	PCV-2b
Cluster11|KT868047.1|Porcine_circovirus_2|USA|Sus scrofa|2006	Cluster11	KT868047.1	Porcine_circovirus_2	North America	2006	Sus scrofa	PCV-2b
Cluster11|KT868040.1|Porcine_circovirus_2|USA|Sus scrofa|2005	Cluster11	KT868040.1	Porcine_circovirus_2	North America	2005	Sus scrofa	PCV-2b
Cluster11|KT868028.1|Porcine_circovirus_2|USA|Sus scrofa|2008	Cluster11	KT868028.1	Porcine_circovirus_2	North America	2008	Sus scrofa	PCV-2b
Cluster11|KT868018.1|Porcine_circovirus_2|USA|Sus scrofa|2006	Cluster11	KT868018.1	Porcine_circovirus_2	North America	2006	Sus scrofa	PCV-2b
Cluster11|KT868017.1|Porcine_circovirus_2|USA|Sus scrofa|2006	Cluster11	KT868017.1	Porcine_circovirus_2	North America	2006	Sus scrofa	PCV-2b
Cluster11|KT868016.1|Porcine_circovirus_2|USA|Sus scrofa|2006	Cluster11	KT868016.1	Porcine_circovirus_2	North America	2006	Sus scrofa	PCV-2b
Cluster11|KT868011.1|Porcine_circovirus_2|USA|Sus scrofa|2006	Cluster11	KT868011.1	Porcine_circovirus_2	North America	2006	Sus scrofa	PCV-2b
Cluster11|KT868010.1|Porcine_circovirus_2|USA|Sus scrofa|2006	Cluster11	KT868010.1	Porcine_circovirus_2	North America	2006	Sus scrofa	PCV-2b
Cluster11|KT867991.1|Porcine_circovirus_2|USA|Sus scrofa|2010	Cluster11	KT867991.1	Porcine_circovirus_2	North America	2010	Sus scrofa	PCV-2b
Cluster11|KT867968.1|Porcine_circovirus_2|USA|Sus scrofa|2009	Cluster11	KT867968.1	Porcine_circovirus_2	North America	2009	Sus scrofa	PCV-2b
Cluster11|KT867964.1|Porcine_circovirus_2|USA|Sus scrofa|2009	Cluster11	KT867964.1	Porcine_circovirus_2	North America	2009	Sus scrofa	PCV-2b
Cluster11|KT867954.1|Porcine_circovirus_2|USA|Sus scrofa|2009	Cluster11	KT867954.1	Porcine_circovirus_2	North America	2009	Sus scrofa	PCV-2b
Cluster11|KT867949.1|Porcine_circovirus_2|USA|Sus scrofa|2009	Cluster11	KT867949.1	Porcine_circovirus_2	North America	2009	Sus scrofa	PCV-2b
Cluster11|KT867947.1|Porcine_circovirus_2|USA|Sus scrofa|2007	Cluster11	KT867947.1	Porcine_circovirus_2	North America	2007	Sus scrofa	PCV-2b
Cluster11|KT867899.1|Porcine_circovirus_2|USA|Sus scrofa|2006	Cluster11	KT867899.1	Porcine_circovirus_2	North America	2006	Sus scrofa	PCV-2b
Cluster11|KT867889.1|Porcine_circovirus_2|USA|Sus scrofa|2006	Cluster11	KT867889.1	Porcine_circovirus_2	North America	2006	Sus scrofa	PCV-2b
Cluster11|KT867861.1|Porcine_circovirus_2|USA|Sus scrofa|2006	Cluster11	KT867861.1	Porcine_circovirus_2	North America	2006	Sus scrofa	PCV-2b
Cluster11|KT867856.1|Porcine_circovirus_2|USA|Sus scrofa|2006	Cluster11	KT867856.1	Porcine_circovirus_2	North America	2006	Sus scrofa	PCV-2b
Cluster11|KM191058.1|Porcine_circovirus_2|USA|pig|2013	Cluster11	KM191058.1	Porcine_circovirus_2	North America	2013	Sus scrofa	PCV-2b
Cluster11|KM191055.1|Porcine_circovirus_2|USA|pig|2013	Cluster11	KM191055.1	Porcine_circovirus_2	North America	2013	Sus scrofa	PCV-2b
Cluster11|KM191053.1|Porcine_circovirus_2|USA|pig|2013	Cluster11	KM191053.1	Porcine_circovirus_2	North America	2013	Sus scrofa	PCV-2b
Cluster11|KM191017.1|Porcine_circovirus_2|USA|pig|2012	Cluster11	KM191017.1	Porcine_circovirus_2	North America	2012	Sus scrofa	PCV-2b
Cluster11|KM191009.1|Porcine_circovirus_2|USA|pig|2012	Cluster11	KM191009.1	Porcine_circovirus_2	North America	2012	Sus scrofa	PCV-2b
Cluster11|KJ778680.1|Porcine_circovirus_2|USA|NA|NA	Cluster11	KJ778680.1	Porcine_circovirus_2	North America	NA	NA	PCV-2b
Cluster11|KJ778679.1|Porcine_circovirus_2|USA|NA|NA	Cluster11	KJ778679.1	Porcine_circovirus_2	North America	NA	NA	PCV-2b
[truncated: 2,587 more rows]
